# Supplementary material for: Colonoscopic polyp detection rate is stable throughout the workday including evening colonoscopy sessions
Source: F1000Res. 2014 May 13;3:107. [Version 1] doi: 10.12688/f1000research.4045.1 (PMC4118755; doi:10.12688/f1000research.4045.1)
Supplement: Dataset showing all procedures included in analysis of polyp detection study — Details of all outpatient colonoscopies performed at the Norfolk and Norwich University Hospital from 1/1/2011 to 31/12/2011. Showing indications, peri-procedure medication use, polyp detection, involvement of trainees and session of the day colonoscopy was performed in and order of procedure in that session. Individual colonoscopists are indicated by a unique identifier. [file f1000research-3-4335-s0000.tgz]

Archive with 2 entries (2 files):
- Associated_data_file.csv
- Key.txt
