# Supplementary material for: Colonoscopic polyp detection rate is stable throughout the workday including evening colonoscopy sessions
Source: F1000Res. 2014 May 13;3:107. [Version 1] doi: 10.12688/f1000research.4045.1 (PMC4118755; doi:10.12688/f1000research.4045.1)
Supplement: Dataset showing all procedures included in analysis of polyp detection study — Details of all outpatient colonoscopies performed at the Norfolk and Norwich University Hospital from 1/1/2011 to 31/12/2011. Showing indications, peri-procedure medication use, polyp detection, involvement of trainees and session of the day colonoscopy was performed in and order of procedure in that session. Individual colonoscopists are indicated by a unique identifier. [file f1000research-3-4335-s0000.tgz › Associated_data_file.csv]

Colonoscopy code		Time performed	Session (AM=1, PM=2, Eve=3)	Rank within session	Room			Was procedure performed on an endoscopy training course?	Course Coded. Basic1 Inter2 Train3		Endoscopist code	Evening session within job plan or extra session	Patient gender	Gender Code		Age	Trainee involved?	Indication	Indication code	FHx	Sedation	Sedation code	Bowel Prep type?	Bowel P quality	Bowel Prep code	Caecal intubation?	Diagnosis 1	Diagnosis 2	Daignosis 3	Cancer	Pedunculated polyps	SSPs	Total Polyps	Any Polyps?	Free text comments
2501		9:00:00 AM	1	1	4				0		21	1	f	0		83.04	0	POLYP ON RECENT COLONSCOPY	11	0	1	1	1	Good	3	1	1 SESSILE	Normal	Normal	0	0	1	1	1
594		2:30:00 PM	2	2	2				0		15	0	m	1		17.37	0	FOB screening	9	0	1	1	1	Good	3	1	1 sesile polyp	noermal	Normal	0	0	1	1	1
2169		9:45:00 AM	1	2	4				0		21	1	F	0		17.59	0	ABDO PAIN	1	0	1	1	1	Good	3	1	Normal			0	0	0	0	0
780		2:00:00 PM	2	2	4				0		15	0	f	0		18.87	0	1D Assessment	7	0	1	1	1	Good	3	1	Normal			0	0	0	0	0	Normal
455		1:30:00 PM	2	1	2			Intermediate	2		15	0	f	0		19.46	0	ANAEMIA	6	0	1	1	1	Good	3	1	Normal	Normal	Normal	0	0	0	0	0
1132		1:30:00 PM	2	1	2				0		15	0	f	0		19.55	0	To exclude 1D	7	0	1	1	1	Good	3	1	Normal			0	0	0	0	0	Normal
2331		8:30:00 AM	1	1	4				0		16	1	m	1		19.44	0	altered bowel habit, chronic diarrhoea	5	0	1	1	1	Satisfactory	2	1	Normal	Normal	Normal	0	0	0	0	0
1032		4:00:00 PM	2	4	2				0		14	1	f	0		20.56	0	1D assessment	7	0	ENT	2	1	Good	3	1	granular, ertythematous mucosa	Normal	Normal	0	0	0	0	0
1357		3:15:00 PM	2	3	1				0		6	1	f	0		20.02	0	ABDO PAIN	1	0	1	1	1	Good	3	1	Normal	Normal	Normal	0	0	0	0	0
2409		11:00:00 AM	1	4	3			Intermediate	2		14	1	f	0		20.11	0	1D assessment	7	0	1	1	1	Satisfactory	2	1	granular atrophic mucosa with pseudopolyps	Normal	Normal	0	0	0	0	0
101		5:30:00 PM	3	1	3				0		20	0	f	0		21.7	0	RECTAL BLEEDING	14	0	0	0	1	Satisfactory	2	1	Normal COLON SERIES TAKEN			0	0	0	0	0
166		6:15:00 PM	3	2	3				0		14	1	m	1		21.07	0	ABH, CHRONIC DIARRHOEA	5	0	1	1	1	Poor	1	1	CROHNS			0	0	0	0	0
184		6:00:00 PM	3	2	2				0		14	1	m	1		21.23	0	ANAEMIA	6	0	1	1	1	Good	3	1	CROHNS			0	0	0	0	0
955		2:00:00 PM	2	2	4			Intermediate	2		2	0	f	0		21.43	0	ABDO PAIN, ALTERED BOWEL HABIT, CHORNIC DIARRHOEA, RECTAL BLEEDING	5	0	ENTOX	2	1	Good	3	1	0	0	0	0	0	0	0	0	ENDOSCOPY IMPEDED DUE TO STRICTURE AT ILEO-COECAL VALVE
2375		8:30:00 AM	1	1	4				0		21	1	m	1		21.21	0	none given	0	0	1	1	1	Good	3	1	erythematous granular mucosa	Normal	Normal	0	0	0	0	0
2418		11:00:00 AM	1	4	4			Intermediate	2		4	0	m	1		21.34	0	altered bowel habit, chronic diarrhoea	5	0	1	1	1	Good	3	1	Normal	Normal	Normal	0	0	0	0	0
93		5:30:00 PM	3	2	3				0		12	0	m	1		22.18	0	ABH, RECTAL BLEED	14	0	ENTO	2	1	Satisfactory	2	1	Normal			0	0	0	0	0
812		3:00:00 PM	2	3	3			Intermediate	2		15	0	f	0		22.38	0	ALTERED BOWEL HABITS + RECTAL BLEEDING	14	0	1	1	1	Satisfactory	2	1	Normal			0	0	0	0	0
951		3:30:00 PM	2	4	3			Intermediate	2		24	1	m	1		22.64	0	WEIGHT LOSS, RECTAL BLEEDING AND ALTERED BOWEL HABIT	14	0	1	1	1	Satisfactory	2	1	0	0	0	0	0	0	0	0
972		4:30:00 PM	2	7	2				0		23	0	f	0		22.91	0	ALTERED BOWEL HABIT, CHRONIC DIARRHOEA	5	0	1	1	1	Good	3	1	0	0	0	0	0	0	0	0
1481		10:00:00 AM	1	3	4				0		24	1	f	0		22.64	0	PREVIOUS SURGERY	13	0	1	1	1	Poor	1	1	DIV DISEASE			0	0	0	0	0
2585		9:00:00 AM	1	2	4				0		12	0	f	0		22.44	0	ABDO PAIN	1	0	1	1	1	Good	3	1	Normal			0	0	0	0	0
107		5:30:00 PM	3	1	3				0		14	1	m	1		23.18	0	1D FU	7	0	1	1	1	Good	3	1	CROHNS, NO POLYPS			0	0	0	0	0
1185		2:00:00 PM	2	1	4				0		20	0	m	1		23.13	0	1D assessment	7	0	1	1	1	Good	3	1	Aphthous ulcers			0	0	0	0	0	Crohn's disease
118		5:30:00 PM	3	1	2				0		20	0	m	1		24.29	0	ABH, CHRONIC DIARRHOEA	5	0	0	0	1	Good	3	1	INFLAMMATION ONLY			0	0	0	0	0
213		5:30:00 PM	3	1	2				0		20	0	m	1		24.95	0	1D EXCLUSION	7	0	ENTENOX	2	1	Good	3	1	ERYTHEMATOUS MUCOSA + MULTIPLE SMALL ULCERS			0	0	0	0	0
218		6:00:00 PM	3	2	1				0		8	0	f	0		24.59	0	RECTAL BLEEDING	14	0	1	1	1	Good	3	1	HAEMORRHAGIC MUCOSA			0	0	0	0	0
899		3:30:00 PM	2	4	3				0		17	1	f	0		24.65	0	ALTERED BOWEL HABITS + CHRONIC DIARRHOEA	5	0	1	1	1	Good	3	1	Normal			0	0	0	0	0
1003		2:15:00 PM	2	2	1				0		8	0	m	1		24.71	0	ABDO PAIN	1	0	1	1	1	Good	3	1	MILD IC VALVE ERYTHEMA			0	0	0	0	0
2290		9:45:00 AM	1	3	4				0		21	1	f	0		24.51	0	1D FU	7	0	1	1	1	Good	3	1	INFLAMMATORY STRICTURE			0	0	0	0	0	EXAM LIMITED BY PATHOLOGY
2417		10:30:00 AM	1	3	4			Intermediate	2		4	0	f	0		24.54	0	1D assessment	7	0	1	1	1	Good	3	1	Normal	Normal	Normal	0	0	0	0	0
2491		10:15:00 AM	1	5	4				0		3	0	f	0		24.68	0	?1D	7	0	1	1	1	Good	3	1	Normal	Normal	Normal	0	0	0	0	0
69		6:45:00 PM	3	3	3				0		20	0	m	1		25.95	0	SCLEROSING CHOLANGITIS FU	15	0	1	1	1	Good	3	1	CROHNS NO POLYPS			0	0	0	0	0
216		6:30:00 PM	3	3	3				0		3	0	m	1		25.22	0	NO INDICATION ON REPORT	0	0	1	1	1	Good	3	1	GRANULAR, CONGESTED, ERYTHEMATOUS MUCOSA + MUCOPURULENT EXUDATE			0	0	0	0	0	No indication noted on report
825		3:00:00 PM	2	3	4			Intermediate	2		21	1	m	1		25.33	0	ALTERED BOWEL HABITS + CHRONIC DIARRHOEA	5	0	1	1	1	Good	3	1	GRANULAR MUCOSA WITH MUCOPURULENT EXUDATE + SMALL ULCERS			0	0	0	0	0
934		3:30:00 PM	2	2	4				0		14	1	m	1		25.42	0	1D ASSESMENT	7	0	0	0	1	Good	3	1	0	0	0	0	0	0	0	0	GROUP 1 MUCOUS GRANULOMATOUS AND ERYTHEMATOUS, MULTIPLE SMALL UCLERS AND SNIAL TRACK ULCERS
1153		2:00:00 PM	2	2	3				0		20	0	m	1		25.58	0	Colitis surveillance	7	0	ENTO	2	1	Satisfactory	2	1	Erythematous			0	0	0	0	0	Ulcerative enterocolitis
1332		2:15:00 PM	2	2	2				0		15	0	m	1		25.95	0	FAP	8	0	1	1	1	Good	3	1	Normal	Normal	Normal	0	0	0	0	0
1364		3:00:00 PM	2	4	3				0		17	1	m	1		25.74	0	1D ASSESMENT	7	0	1	1	1	Poor	1	1	Normal	Normal	Normal	0	0	0	0	0	GROUP 1 MUCOSA CONGESTED, RAISED AND REDENNED PATCH
1224		2:30:00 PM	2	3	4				0		14	1	m	1		26.1	0	Family History	8	1	1	1	1	Good	3	1	Normal			0	0	0	0	0	Normal
2245		10:45:00 AM	1	3	4				0		21	1	f	0		26.83	0	NO INDICATION??	0	0	1	1	1	Good	3	1	PSEUDOPOLYPS AND SCARRED MUCOSA			0	0	0	0	0
74		5:30:00 PM	3	1	3				0		20	0	m	1		27.63	0	COLITIS F/U	7	0	1	1	1	Good	3	1	3MM SESSILE POLYP			0	0	1	1	1
253		5:30:00 PM	3	1	3				0		3	0	m	1		27.79	0	NO INDICATION ON REPORT	0	0	1	1	1	Good	3	1	GRANULAR MUCOSA			0	0	0	0	0
540		2:30:00 PM	2	3	2				0		12	0	m	1		27.66	0	polyp FU	11	0	0	0	1	Good	3	1	sesile pylopy	0	0	0	0	3	3	1
1005		4:00:00 PM	2	3	2				0		23	0	f	0		27.61	0	?	0	0	1	1	1	Good	3	1	Normal			0	0	0	0	0
1308		2:30:00 PM	2	3	3				0		17	1	m	1		27.68	0	ALTERED BOWEL HABIT, CHRONIC DIARRHOEA	5	0	1	1	1	Poor	1	1	Normal	Normal	Normal	0	0	0	0	0
82		6:15:00 PM	3	2	4				0		14	1	m	1		28.53	0	ABH, DIARRHOEA	5	0	1	1	1	Good	3	1	Normal WIT SCARRING			0	0	0	0	0
135		6:00:00 PM	3	2	1				0		14	1	m	1		28.65	0	1D FU	7	0	1	1	1	Good	3	1	Normal			0	0	0	0	0
208		6:15:00 PM	3	2	3				0		20	0	m	1		28.88	0	1D FU	7	0	1	1	1	Good	3	1	ERYTHEMATOUS MUCOSA + MULTIPLE SMALL ULCERS	2 SSPs		0	0	2	2	1	Largest = 3mm
839		2:30:00 PM	2	2	3				0		17	1	m	1		28.18	0	FH COLON CA	8	1	1	1	1	Good	3	1	Normal			0	0	0	0	0
896		1:30:00 PM	2	1	2				0		16	1	f	0		28.95	0	1D FU	7	0	1	1	1	Satisfactory	2	1	Normal			0	0	0	0	0
1048		3:30:00 PM	2	3	2				0		23	0	m	1		28.9	0	altered bowel habit, rectal bleeding	14	0	0	0	1	Good	3	1	erythematous mucosa	Normal	Normal	0	0	0	0	0
1093		3:00:00 PM	2	3	3				0		20	0	f	0		28.81	0	previous polyps	11	0	1	1	1	Good	3	1	3 sesile polyps	Normal	Normal	0	0	3	3	1
2306		10:45:00 AM	1	3	4				0		3	0	f	0		28.97	0	abnomal pain abNormal CT abdo	3	0	1	1	1	Good	3	1	Normal	Normal	Normal	0	0	0	0	0
2401		8:15:00 AM	1	1	4				0		21	1	m	1		28.17	0	polyps on FS	12	0	1	1	1	Good	3	1	several sesile polyps	Normal	Normal	0	0	several	#VALUE!	1	guess 4?
844		2:30:00 PM	2	4	4				0		20	0	f	0		29.12	0	1D FU	7	0	1	1	1	Good	3	1	GRANULAR, ERYTHEMATOUS, MUCOSA + ULCERS			0	0	0	0	0
926		1:30:00 PM	2	1	2				0		23	0	m	1		29.01	0	1D ASSESMENT	7	0	1	1	1	Poor	1	1	0	0	0	0	0	0	0	0	LIMITED BY INADEQUETE BOWEL PREP
1011		4:00:00 PM	2	5	2				0		15	0	m	1		29.39	0	colitis assessment	7	1	1	1	1	Good	3	1	erythematous congested mucosa	Normal	notmal	0	0	0	0	0
1050		3:30:00 PM	2	5	3				0		17	1	f	0		29.43	0	1D assessemt	7	0	1	1	1	Good	3	1	Normal	Normal	Normal	0	0	0	0	0
1066		2:00:00 PM	2	2	4			Basic	1		21	1	m	1		29.87	0	altered bowel habit chronic diarrhoea.	5	1	1	1	1	Good	3	1	Normal	Normal	Normal	0	0	0	0	0
2303		10:30:00 AM	1	5	4				0		12	0	m	1		29.98	0	crohns FU	7	0	1	1	1	Good	3	1	apthous ulcers	Normal	Normal	0	0	0	0	0
2589		2:45:00 PM	1	2	1				0		20	0	f	0		29.23	0	1D FU	7	0	1	1	1	Good	3	1	PROCTITIS			0	0	0	0	0
65		6:30:00 PM	3	3	3				0		20	0	m	1		30.31	0	FHx	8	1	ENTO	2	1	Satisfactory	2	1	2 SESSILE POLYPS MAX 3MM			0	0	2	2	1
129		6:00:00 PM	3	2	1				0		20	0	f	0		30.76	0	CROHNS FU	7	0	1	1	1	Good	3	1	CROHNS			0	0	0	0	0
222		6:00:00 PM	3	2	1				0		8	0	m	1		30.57	0	ALTERED BOWEL HABITS	5	0	1	1	1	Satisfactory	2	1	ERYTHEMATOUS MUCOSA			0	0	0	0	0
876		3:30:00 PM	2	4	2			Intermediate	2		16	1	f	0		30.4	0	ALTERED BOWEL HABITS	5	0	1	1	1	Satisfactory	2	1	Normal			0	0	0	0	0
947		3:30:00 PM	2	4	3			Intermediate	2		2	0	m	1		30.02	0	RECTAL BLEEDING	14	0	1	1	1	Good	3	1	0	0	0	0	0	0	0	0
1145		2:30:00 PM	2	2	4				0		20	0	f	0		30.61	0	Crohn's disease	7	0	1	1	1	Good	3	1	Atrophic			0	0	0	0	0	Crohn's disease
1196		2:45:00 PM	2	3	2				0		20	0	m	1		30.88	0	Sclerosin Cholangitis	15	0	1	1	1	Good	3	1	Two sessile polyps (largest 5mm)			0	0	2	2	1	Colonic polyps and ulcerative enterocolitis
1329		2:00:00 PM	2	2	3				0		17	1	m	1		30.91	0	PREV SURGERY AND PREV POLYPS	11	0	ENTOX	2	1	Good	3	1	1 SESSILE	1 SESSILE	1 PEDUNCULATED	0	1	3	4	1	GROUP 4 1 SESSILE POLYP
2496		8:30:00 AM	1	1	4				0		7	1	m	1		30.07	0	altered bowel habit	5	0	0	0	1	Good	3	1	Normal	Normal	Normal	0	0	0	0	0
2579		8:30:00 AM	1	1	1				0		6	1	f	0		30.87	0	1D FU	7	0	1	1	1	Satisfactory	2	1	Normal	0	0	0	0	0	0	0
995		4:00:00 PM	2	4	2				0		23	0	f	0		31.44	0	1D ASSESMENT	7	0	1	1	1	Good	3	1	0	0	0	0	0	0	0	0	GROUP 1 MUCOSA ERYTHEMATOUS AND ATROPHIC
1092		3:30:00 PM	2	4	2				0		23	0	m	1		31.56	0	none given	0	0	1	1	1	Good	3	1	Normal	Normal	Normal	0	0	0	0	0
2189		10:00:00 AM	1	3	4				0		21	1	f	0		31.35	0	1D FU	7	0	1	1	1	Poor	1	0	Normal			0	0	0	0	0	LIMITED BY Poor BOWEL PREP
115		6:15:00 PM	3	2	3				0		20	0	f	0		32.22	0	?1D	7	0	0	0	1	Good	3	1	CROHNS			0	0	0	0	0
295		6:00:00 PM	3	2	2				0		8	0	f	0		32.44	0	PR TUMOUR	10	0	0	0	1	Good	3	0	CIRC CARCINOMA IN RECTUM, FOUND ON PR			1	0	0	0	0	LIMITED BY PATH ENCOUNTERED
1007		5:00:00 PM	2	5	2				0		23	0	m	1		32.24	0	?	0	1	1	1	1	Good	3	1	Normal			0	0	0	0	0
1116		3:00:00 PM	2	3	4			Intermediate	2		4	0	m	1		32.52	0	ABH, family history	5	1	Pethidine, Midazolam, ENTO	3	1	Good	3	1	Normal			0	0	0	0	0	Normal
1367		2:00:00 PM	2	2	2				0		15	0	m	1		32.43	0	RECTAL BLEEDING	14	0	1	1	1	Good	3	1	Normal	Normal	Normal	0	0	0	0	0	GROUP 1 MUCOSA GRANULAR
2567		9:30:00 AM	1	4	4				0		3	0	m	1		32.62	0	?	0	0	1	1	1	Satisfactory	2	1	APTHOU S	ULCERS	BENIGN STRCITURE	0	0	0	0	0
211		6:00:00 PM	3	2	3				0		20	0	m	1		33.56	0	1D FU	7	0	1	1	1	Satisfactory	2	1	ERYTHEMATOUS MUCOSA			0	0	0	0	0
238		5:30:00 PM	3	1	1				0		8	1	f	0		33.21	0	FH CA	8	1	1	1	1	Satisfactory	2	1	1 SSP			0	0	1	1	1	4mm Small Sessile Polyp
439		3:45:00 PM	2	4	1				0		6	1	f	0		33.37	0	ABNormal ABDO CT	3	0	1	1	1	Good	3	1	Normal	Normal	Normal	0	0	0	0	0
465		3:00:00 PM	2	3	4			Intermediate	2		21	1	m	1		33.91	0	ALTERED BOWEL HABIT	5	0	1	1	1	Good	3	1	Normal	Normal	Normal	0	0	0	0	0
959		2:00:00 PM	2	2	4			Intermediate	2		24	1	m	1		33.77	0	WEIGHT LOSS AND ABNormal ABDO CT	3	0	1	1	1	Good	3	1	0	0	0	0	0	0	0	0	GROUP 1 MUCOSA GRANULOMATOUS AND ERTHEMATOUS AND APTHOUS ULCERS. CAL1RE REDUCED DUE TO STRICUTRE AT ILEO-CAECAL VALVE
1190		2:00:00 PM	2	2	4				0		30	1	m	1		33.4	0	ABH, rectal bleeding	14	0	1	1	1	Good	3	1	Normal			0	0	0	0	0	Normal
2207		10:30:00 AM	1	3	4			Intermediate	2		28	1	f	0		33.89	0	ALTERED BOWEL HABITS	5	0	1	1	1	Good	3	1	Normal			0	0	0	0	0
122		5:30:00 PM	3	3	2				0		23	0	m	1		34.09	0	NOT RECORDED	0	0	1	1	1	Good	3	1	Normal			0	0	0	0	0
217		5:30:00 PM	3	1	1				0		8	0	m	1		34.97	0	ALTERED BOWEL HABIT; CHRONIC DIARRHOEA	5	0	1	1	1	Good	3	1	2 SSP	ERYTHEMATOUS MUCOSA		0	0	2	2	1	2 x SSP in Distal Sigmoud - Largest 4mm
847		3:00:00 PM	2	4	2				0		16	1	m	1		34.42	0	rectal bleeding	14	1	1	1	1	Good	3	1	3mm ssp	-	-	0	0	1	1	1
1049		3:00:00 PM	2	4	3				0		17	1	m	1		34.77	0	1D assessment, anaemia	7	0	1	1	1	Good	3	1	multiple small ulcers, granular erythematous mucosa	same	same	0	0	0	0	0
227		4:00:00 PM	3	1	2				0		23	0	f	0		35.34	0	NO INDICATION ON REPORT	0	1	1	1	1	Good	3	1	Normal			0	0	0	0	0	FH Brother 43 CRC
833		1:30:00 PM	2	2	1				0		8	0	m	1		35.4	0	LOW FERRITIN	6	0	1	1	1	Good	3	1	Normal			0	0	0	0	0
1028		2:30:00 PM	2	3	1				0		15	0	f	0		35.86	0	colitis assessment and previous hemicolectomy	7	1	1	1	1	Good	3	1	Normal	Normal	Normal	0	0	0	0	0	reached neo-terminal ileum,
2175		8:45:00 AM	1	1	4			basic	1		23	0	f	0		35.32	0	ALTERED BOWEL HABIT	5	0	1	1	1	Good	3	1	Normal			0	0	0	0	0
2258		12:30:00 PM	1	4	4			Intermediate	2		21	1	f	0		35.7	0	1D FU	7	0	1	1	1	Good	3	1	GRANULAR MUCOSA			0	0	0	0	0
2414		11:00:00 AM	1	4	4			Intermediate	2		4	1	f	0		35.84	0	FH of colon cancer	8	1	1	1	1	Good	3	1	Normal	Normal	Normal	0	0	0	0	0
117		5:30:00 PM	3	1	2				0		17	1	m	1		36.98	0	PRE-OP	16	0	1	1	1	Good	3	1	SOME INFLAMMATION			0	0	0	0	0
139		6:15:00 PM	3	2	1				0		20	0	m	1		36.23	0	COLITIS F/U	7	0	1	1	1	Good	3	1	INFLAMM POLYPS			0	0	0	0	0
857		2:30:00 PM	2	3	3				0		17	1	f	0		36.6	0	PREV COLONOSCOPY + 1D FU	11	0	1	1	1	Good	3	1	GRANULAR, ATROPHIC MUCOSA WITH LOSS OF VASCULAR PATTERN AND SCARRING			0	0	0	0	0
2252		10:30:00 AM	1	3	3			Intermediate	2		21	1	f	0		36.66	0	RECTAL BLEEDING	14	0	1	1	1	Good	3	1	Normal			0	0	0	0	0
2408		10:30:00 AM	1	3	3			Intermediate	2		14	1	f	0		36.2	0	altered bowel habit, chronic diarrhoea	5	0	1	1	1	Poor	1	1	apthous ulcers	apthous ulcer	Normal	0	0	0	0	0
2466		10:15:00 AM	1	4	4				0		3	0	m	1		36.42	0	altered bowel habit, rectal bleeding	14	0	1	1	1	Good	3	1	pathhcy erythema	patchy erythema and ulcers	1 sesile polyp	0	0	1	1	1
815		2:00:00 PM	2	2	3			Intermediate	2		8	1	m	1		37.68	0	RECTAL CA	10	0	1	1	1	Good	3	1	ULCERATIVE TUMOUR	SOLITARY ULCER		1	0	0	0	0
944		1:30:00 PM	2	1	3			Intermediate	2		20	0	m	1		37.57	0	OVERT RECTAL BLEEDING	14	0	1	1	1	Satisfactory	2	1	0	0	0	0	0	0	0	0
1170		1:30:00 PM	2	1	2				0		23	0	m	1		37.16	0	1D assessment	7	0	ENTO	2	1	Good	3	1	Aphthous ulcers			0	0	0	0	0	No diagnosis
1219		1:30:00 PM	2	1	3				0		17	1	m	1		37.91	0	1D assessment	7	0	1	1	1	Good	3	1	Normal			0	0	0	0	0	Normal
1227		3:00:00 PM	2	3	4				0		20	0	m	1		37.75	0	Appendix tumour in appendectomy specimen	13	0	ENTO	2	1	Satisfactory	2	1	Two sessile polyps (the largest 8mm)			0	0	2	2	1	Colonic polyps
2185		9:45:00 AM	1	1	4				0		21	1	m	1		37.97	0	1D FU	7	0	1	1	1	Satisfactory	2	1	GRANULAR MUCOSA			0	0	0	0	0
113		6:15:00 PM	3	4	1				0		15	0	m	1		38.58	0	ABH, ABDO PAIN	5	0	0	0	1	Good	3	1	Normal			0	0	0	0	0
206		5:30:00 PM	3	1	2				0		14	1	f	0		38.21	0	FH Colon Ca	8	1	1	1	1	Good	3	1	Normal			0	0	0	0	0	FH Mother CRC <40 + Maternal Grandfather & Great Grandfather with suspected CRC >50
456		2:00:00 PM	2	2	2			Intermediate	2		15	0	m	1		38.73	0	FHX COLON CANCER	8	1	1	1	1	Good	3	1	Normal	Normal	Normal	0	0	0	0	0
824		1:30:00 PM	2	1	4			Intermediate	2		21	1	f	0		38.62	0	PREV POLYPS	11	0	1	1	1	Good	3	1	Normal			0	0	0	0	0
914		3:00:00 PM	2	4	3				0		17	1	f	0		38.25	0	ANAEMIA	6	0	1	1	1	Poor	1	0	0	0	0	0	0	0	0	0	LIMITED BY INADEQUETE BOWEL PREP
994		2:00:00 PM	2	1	2				0		23	0	f	0		38.77	0	1D ASSESMENT	7	0	1	1	1	Good	3	1	0	0	0	0	0	0	0	0
1018		4:30:00 PM	2	6	2				0		23	0	f	0		38.8	0	FH of colon cancer	8	1	0	0	1	Good	3	1	Normal	Normal	Normal	0	0	0	0	0
1222		1:30:00 PM	2	1	4				0		30	1	f	0		38.14	0	Previous polyps	11	0	1	1	1	Good	3	1	One 3mm sessile polyp	One 3mm sessile polyp		0	0	0	0	0	Colonic polyps, rectal polyp
1258		2:00:00 PM	2	2	2				0		14	1	f	0		38.01	0	PREV SURGERY	13	0	1	1	1	Poor	1	1	1 SESSILE	Normal	Normal	0	0	1	1	1
1376		2:30:00 PM	2	2	2				0		14	1	m	1		38.1	0	ALTERED BOWEL HABIT, CHRONIC DIARRHOEA	5	0	1	1	1	Good	3	1	Normal	Normal	Normal	0	0	0	0	0	ALL THROUGHOUT THE MUCOSA WAS GRANULAR WITH APTHOUS AND PLEMORPHIC ULCERS
2244		9:45:00 AM	1	2	4				0		21	1	f	0		38.14	0	DILATATION OF STRICTURE	16	0	1	1	1	Good	3	1	INFLAMMATORY STRICTURE	SCARRED MUCOSA		0	0	0	0	0
127		5:30:00 PM	3	1	1				0		14	1	f	0		39.4	0	ABDO MASS, EXCLUDE 1D	7	0	1	1	1	Good	3	1	Normal			0	0	0	0	0
133		6:45:00 PM	3	3	1				0		14	1	f	0		39.63	0	ABH, CHRONIC DIARRHOEA	5	0	1	1	1	Satisfactory	2	1	4 SESSILE POLS			0	0	4	4	1
274		6:00:00 PM	3	1	3				0		16	1	m	1		39.15	0	RECTAL BLEEDING	14	0	1	1	1	Good	3	1	1 FUNGATING TUMOUR			1	0	0	0	0
849		3:30:00 PM	2	5	3				0		17	1	m	1		39.18	0	RECTAL BLEEDING + FH COLONIC POLYPS	14	1	1	1	1	Good	3	1	Normal			0	0	0	0	0
858		3:00:00 PM	2	4	3				0		17	1	m	1		39.1	0	ALTERED BOWEL HABITS + CHRONIC DIARRHOEA	5	0	1	1	1	Satisfactory	2	1	GRANULAR, CONGESTED MUCOSA WITH LOSS OF VASCULAR PATTERN			0	0	0	0	0
1017		4:00:00 PM	2	5	2				0		23	0	m	1		39.5	0	rectal bleeding	14	0	1	1	1	Good	3	1	Normal	Normal	Normal	0	0	0	0	0
1117		3:30:00 PM	2	4	4			Intermediate	2		14	1	f	0		39.18	0	AbNormal CT	3	0	1	1	1	Satisfactory	2	1	Normal			0	0	0	0	0	Normal
1146		3:30:00 PM	2	4	4				0		20	0	m	1		39.6	0	Colitis assessment	7	0	0	0	1	Satisfactory	2	1	Normal			0	0	0	0	0	Normal
1199		3:00:00 PM	2	3	2				0		20	0	m	1		39.5	0	Crohn's disease	7	0	1	1	1	Poor	1	1	Large ulcers			0	0	0	0	0	Crohn's disease
1294		2:00:00 PM	2	1	4				0		20	0	f	0		39.65	0	1D ASSESMENT	7	0	ENTOX	2	1	Good	3	1	Normal	Normal	Normal	0	0	0	0	0	GROUP 1 PSEUDIPOLYPS AND GROUP 2 ULCERS
1361		2:00:00 PM	2	1	4				0		20	0	m	1		39.24	0	1D ASSESMENT	7	0	1	1	1	Good	3	1	Normal	Normal	Normal	0	0	0	0	0	GROUP I LARGE ULCERS
1411		3:30:00 PM	2	5	1				0		8	0	f	0		39.95	0	RECTAL BLEEDING	14	0	1	1	1	Satisfactory	2	1	Normal			0	0	0	0	0
2374		10:30:00 AM	1	3	4				0		3	0	f	0		39.39	0	low ferritin	6	0	1	1	1	Good	3	1	Normal	Normal	Normal	0	0	0	0	0
151		5:30:00 PM	3	1	1				0		8	0	m	1		40.08	0	ANAEMIA	6	0	1	1	1	Good	3	1	Normal			0	0	0	0	0
971		4:00:00 PM	2	6	2				0		23	1	f	0		40.08	0	?	0	0	ENTOX	2	1	Good	3	1	0	0	0	0	0	0	0	0
1118		1:30:00 PM	2	1	1				0		15	0	m	1		40.91	0	Rectal bleeding	14	0	1	1	1	Good	3	1	Normal			0	0	0	0	0	Normal
1158		3:30:00 PM	2	4	4			Basic	1		15	0	f	0		40.38	0	Abdominal pain	1	0	1	1	1	Good	3	1	Normal			0	0	0	0	0	Normal
1166		1:30:00 PM	2	1	3				0		16	1	m	1		40.5	0	Rectal bleeding	14	0	ENTO	2	1	Poor	1	1	One 2cm pedunculated polyp	Two sessile polyps (the largest being 5mm)		0	1	2	3	1	No diagnosis
1172		1:00:00 AM	2	4	2				0		23	0	f	0		40.16	0	Family History	8	1	ENTO	2	1	Good	3	1	Normal			0	0	0	0	0	Normal
2208		11:00:00 AM	1	4	4			Intermediate	2		28	1	f	0		40.23	0	ALTERED BOWEL HABITS	5	0	1	1	1	Satisfactory	2	1	Normal			0	0	0	0	0
2215		8:45:00 AM	1	1	4				0		3	0	m	1		40.54	0	NO INDICATION??	0	0	1	1	1	Good	3	1	ATROPHIC MUCOSA			0	0	0	0	0
2259		8:45:00 AM	1	1	4			Intermediate	2		21	1	f	0		40.1	0	POLYP FU	11	0	1	1	1	Good	3	1	Normal			0	0	0	0	0
2500		10:30:00 AM	1	5	4				0		7	1	m	1		40.1	0	POLYP FOLLOW UP	11	0	1	1	1	Satisfactory	2	1	1 SESSILE	Normal	Normal	0	0	1	1	1
2619		8:30:00 AM	1	1	1				0		15	0	f	0		40.99	0	ABDO PAIN	1	0	1	1	1	Good	3	1	Normal			0	0	0	0	0
278		7:00:00 PM	3	3	3				0		14	1	f	0		41.05	0	POLYP ON FS	12	0	1	1	1	Good	3	1	1 SSP			0	0	1	1	1	LARGE SESSILE POLYP IN DISTAL SIGMOID
784		2:30:00 PM	2	4	3				0		17	1	M	1		41.17	0	Abdominal pain	1	0	1	1	1	Good	3	1	Normal			0	0	0	0	0	Normal
859		4:00:00 PM	2	4	4				0		21	1	f	0		41.15	0	ALTERED BOWEL HABIT	5	0	1	1	1	Good	3	1	Normal			0	0	0	0	0
1041		3:30:00 PM	2	4	4				0		16	1	m	1		41.45	0	abdominal pain	1	0	1	1	1	Good	3	1	Normal	Normal	Normal	0	0	0	0	0
1088		2:00:00 PM	2	1	4				0		15	0	f	0		41.21	0	anaemia	6	0	1	1	1	Good	3	1	Normal	Normal	Normal	0	0	0	0	0
1257		2:00:00 PM	2	3	4				0		20	0	f	0		41.73	0	COLITIS SURVEILLANCE	7	0	1	1	1	Good	3	1	Normal	Normal	Normal	0	0	0	0	0
1375		1:30:00 PM	2	1	2				0		18	1	m	1		41.33	0	ANAEMIA	6	0	1	1	1	Good	3	1	Normal	Normal	Normal	0	0	0	0	0
1434		3:00:00 PM	2	4	1				0		15	0	m	1		41.25	0	TO EXCLUDE 1D	7	0	1	1	1	Satisfactory	2	1	Normal			0	0	0	0	0
1688		9:30:00 AM	1	3	4			Intermediate	2		15	0	m	1		41.69	0	FHx	8	1	1	1	1	Good	3	1	2 SSPs			0	0	2	2	1
2273		9:45:00 AM	1	3	4				0		21	1	f	0		41.13	0	ALTERED BOWEL HABITS	5	0	1	1	1	Good	3	1	Normal			0	0	0	0	0
2297		9:30:00 AM	1	3	1				0		21	1	f	0		41.41	0	NO INDICATION??	0	0	1	1	1	Good	3	1	Normal			0	0	0	0	0
2311		8:45:00 AM	1	2	1				0		6	1	f	0		42	0	1D assessment	7	0	1	1	1	Satisfactory	2	1	prominent IC valve	gramular, congested, erythematous mucosa	Normal	0	0	0	0	0
2392		11:00:00 AM	1	5	1				0		6	1	f	0		41.72	0	altered bowel habit	5	0	1	1	1	Good	3	1	granular, congested mucosa	Normal	Normal	0	0	0	0	0
2508		8:30:00 AM	1	1	1				0		6	1	f	0		41.82	0	COLLITIS SURVEILLANCE	7	0	1	1	1	Satisfactory	2	1	Normal	Normal	Normal	0	0	0	0	0
143		6:45:00 PM	3	3	4				0		14	1	f	0		42.45	0	ANAEMIA	6	0	1	1	1	Good	3	1	Normal			0	0	0	0	0
155		6:30:00 PM	3	3	3				0		16	1	m	1		42.31	0	RECTAL BLEEDING AND ANAEMIA	14	0	ENTO	2	1	Satisfactory	2	1	Normal			0	0	0	0	0
244		6:15:00 PM	3	2	4				0		20	0	f	0		42.41	0	ANAEMIA	6	0	0	0	1	Poor	1	1	Normal			0	0	0	0	0
867		2:00:00 PM	2	2	2				0		24	1	m	1		42.79	0	1D FU	7	0	ENTENOX	2	1	Good	3	1	GRANULAR MUCOSA			0	0	0	0	0
901		2:00:00 PM	2	2	4			Basic	1		14	1	m	1		42.28	0	FHX OF CRC	8	1	1	1	1	Good	3	1	0	0	0	0	0	0	0	0
925		3:30:00 PM	2	4	3				0		17	1	m	1		42.85	0	FHX OF CRC	8	1	0	0	1	Good	3	1	0	0	0	0	0	0	0	0
1216		2:15:00 PM	2	3	3				0		20	0	m	1		42.18	0	AbNormal CT	3	0	0	0	1	Good	3	1	Erythematous			0	0	0	0	0	No diagnosis
1263		2:00:00 PM	2	2	3				0		20	0	m	1		42.96	0	COLITIS SURVEILLANCE	7	0	1	1	1	Poor	1	1	Normal	Normal	Normal	0	0	0	0	0
1317		2:30:00 PM	2	2	3				0		17	1	f	0		42.78	0	FHX OF CRC	8	1	1	1	1	Good	3	1	Normal	Normal	Normal	0	0	0	0	0
1337		3:00:00 PM	2	4	2				0		23	0	m	1		42.84	0	FHX CRC	8	1	1	1	1	Good	3	1	Normal	Normal	Normal	0	0	0	0	0
2264		9:00:00 AM	1	2	2				0		15	0	f	0		42.14	0	ALTERED BOWEL HABITS	5	0	1	1	1	Good	3	1	MUCOSAL VASCULARITY	1 SSP		0	0	1	1	1
2327		9:30:00 AM	1	2	4			Intermediate	2		21	1	m	1		42.3	0	1D assessment	7	0	1	1	1	Good	3	1	pseudopolyps and large ulcers	Normal	Normal	0	0	0	0	0
2422		8:30:00 AM	1	1	3				0		14	1	f	0		42.9	0	anaemia	6	0	1	1	1	Poor	1	1	Normal	Normal	Normal	0	0	0	0	0
2563		10:45:00 AM	1	4	1				0		6	1	f	0		42.64	0	?	0	0	1	1	1	Good	3	1	Normal			0	0	0	0	0
140		6:15:00 PM	3	1	4				0		20	0	f	0		43.87	0	COLITIS F/U	7	0	ENTO	2	1	Good	3	1	RECTOSIGMOIDITIS			0	0	0	0	0
197		5:30:00 PM	3	1	4				0		26	1	m	1		43.44	0	ABH, RECTAL BLEEDING	14	0	1	1	1	Good	3	1	2 SSP	2SSP	1SSP	0	0	5	5	1
834		2:30:00 PM	2	4	1				0		8	0	f	0		43.84	0	ANAEMIA	6	0	1	1	1	Good	3	1	ERYTHEMATOUS MUCOSA			0	0	0	0	0
846		1:30:00 PM	2	1	2				0		14	1	m	1		43.77	0	1D FU	7	0	1	1	1	Good	3	1	INFLAMMATORY STRICTURE + GRANULAR MUCOSA WITH PSEUDOPOLYPS + ULCERS			0	0	0	0	0	STRICTURE LIMITED CAL1RE
868		2:30:00 PM	2	3	2				0		24	1	m	1		43.75	0	FH COLON CA	8	1	1	1	1	Good	3	1	Normal			0	0	0	0	0
1133		2:15:00 PM	2	2	2				0		15	0	f	0		43.33	0	To exclude 1D	7	0	1	1	1	Good	3	1	Normal			0	0	0	0	0	Normal
1157		3:00:00 PM	2	3	4			Basic	1		14	1	m	1		43.92	0	Rectal bleeding	14	0	1	1	1	Good	3	1	Erythematous			0	0	0	0	0	Other cause
1169		3:30:00 PM	2	4	3				0		17	1	f	0		43.92	0	1D assessment	7	0	1	1	1	Good	3	1	Normal			0	0	0	0	0	Normal
1271		2:30:00 PM	2	2	3				0		17	1	f	0		43.44	0	PREV SURGERY AND PREV POLYPS	11	0	1	1	1	Good	3	1	Normal	Normal	Normal	0	0	0	0	0
1316		4:00:00 PM	2	5	2				0		23	0	f	0		43.58	0	?	0	0	1	1	1	Good	3	1	Normal	Normal	Normal	0	0	0	0	0
2193		9:30:00 AM	1	2	3			Intermediate	2		28	1	m	1		43.19	0	ALTERED BOWEL HABIT + FH CRC	5	1	1	1	1	Satisfactory	2	1	Normal			0	0	0	0	0
2413		10:30:00 AM	1	3	4			Intermediate	2		21	1	f	0		43.76	0	alteref bowel habit	5	0	1	1	1	Good	3	1	Normal	Normal	Normal	0	0	0	0	0
2497		9:00:00 AM	1	2	4				0		7	1	m	1		43.75	0	FH of colon cancer	8	1	1	1	1	Good	3	1	Normal	Normal	Normal	0	0	0	0	0
81		5:30:00 PM	3	1	4				0		14	1	m	1		44.03	0	ABH, DIARRHOEA,	5	0	1	1	1	Good	3	1	3MM SSP	5MM SSP		0	0	2	2	1
119		5:30:00 PM	3	1	2				0		20	0	f	0		44.13	0	COLITIS F/U	7	0	0	0	1	Satisfactory	2	1	CROHNS			0	0	0	0	0
804		2:30:00 PM	2	3	4				0		16	1	f	0		44.73	0	ANAEMIA	6	0	1	1	1	Good	3	1	Normal			0	0	0	0	0
807		2:00:00 PM	2	1	1				0		16	1	f	0		44.42	0	1D FU	7	0	1	1	1	Good	3	1	Normal	-	-	0	0	0	0	0	Normal
865		3:00:00 PM	2	4	3				0		17	1	f	0		44.1	0	FH COLON CA	8	1	1	1	1	Good	3	1	Normal			0	0	0	0	0
879		3:00:00 PM	2	4	3			Intermediate	2		15	0	m	1		44.05	0	1D EXCLUSION	7	0	1	1	1	Satisfactory	2	1	Normal			0	0	0	0	0
1004		2:00:00 PM	2	1	2				0		23	0	f	0		44.6	0	?	0	0	1	1	1	Good	3	1	2MM SSP			0	0	1	1	1
1311		2:15:00 PM	2	2	2				0		14	1	f	0		44.07	0	FHX OF CRC	8	1	1	1	1	Good	3	1	Normal	Normal	Normal	0	0	0	0	0
2326		8:45:00 AM	1	1	4			Intermediate	2		21	1	f	0		44.97	0	FH of colon cancer	8	1	1	1	1	Good	3	1	Normal	Normal	Normal	0	0	0	0	0
2529		9:30:00 AM	1	3	2				0		15	0	f	0		44.02	0	PREV SRUGERY AND CARCINOMA	13	0	0	0	1	Good	3	1	Normal	Normal	Normal	0	0	0	0	0	GROUP 1 DIVERTICULA
808		2:30:00 PM	2	2	1				0		16	1	f	0		45.13	0	1D FU	7	0	ENTENOX	2	1	Satisfactory	2	1	Normal			0	0	0	0	0
821		2:00:00 PM	2	3	4			Intermediate	2		21	1	f	0		45.49	0	FH COLON CA	8	1	1	1	1	Good	3	1	Normal			0	0	0	0	0
895		2:00:00 PM	2	1	4				0		21	1	m	1		45.49	0	1D FU	7	0	1	1	1	Satisfactory	2	1	SCATTERED SMALL ULCERS			0	0	0	0	0
903		3:30:00 PM	2	4	4			Basic	1		14	1	f	0		45.07	0	1D ASSESMENT	7	0	1	1	1	Good	3	1	0	0	0	0	0	0	0	0	GROUP 1 APTHOUS ULCER AND GROUP 2 DIVERTICULA
938		3:00:00 PM	2	4	2				0		23	0	f	0		45.79	0	1D ASSESMENT	7	0	ENTOX	2	1	Good	3	1	0	0	0	0	0	0	0	0
1105		2:00:00 PM	2	2	3			Intermediate	2		14	1	f	0		45.16	0	Previous polyps	11	0	0	0	1	Good	3	1	One 5mm sessile polyp	One 5mm sessile polyp		0	0	2	2	1	D12- benign neoplasm of the colon
1402		2:00:00 PM	2	2	4			Basic	1		28	1	m	1		45.55	0	RECTAL BLEEDING, ABDO PAIN	14	0	1	1	1	Satisfactory	2	1	Normal			0	0	0	0	0
2229		8:30:00 AM	1	1	1				0		24	1	f	0		45.85	0	FH: CRC	8	1	1	1	1	Satisfactory	2	1	Normal			0	0	0	0	0
2278		12:30:00 PM	1	4	4			Basic	1		14	1	f	0		45.47	0	FH:CRC	8	1	1	1	1	Satisfactory	2	1	Normal			0	0	0	0	0
2312		11:00:00 AM	1	4	1				0		21	1	f	0		45.86	0	previous Ca and anterior resection	13	0	1	1	1	Satisfactory	2	1	1 sesile polyp	one sesile polyp	Normal	0	0	2	2	1
2423		8:15:00 AM	1	1	4				0		3	0	m	1		45.63	0	altered bowel habit, chronic diarrhoea	5	0	1	1	1	Good	3	1	4 sesile polyps	Normal	Normal	0	0	4	4	1
2455		8:30:00 AM	1	1	2				0		7	1	m	1		45.85	0	1D assessment	7	0	0	0	1	Good	3	1	Normal	diverticula	Normal	0	0	0	0	0
2463		11:00:00 AM	1	4	4			Basic	1		20	0	m	1		45.36	0	abNormal barium enema	2	0	1	1	1	Satisfactory	2	1	diverticula	1 sesile polyp	Normal	0	0	1	1	1
2488		8:30:00 AM	1	1	3				0		15	0	m	1		45.74	0	altered bowel habit, acute diarrhoea, excluding 1D	5	0	0	0	1	Satisfactory	2	1	Normal	Normal	Normal	0	0	0	0	0
2544		9:45:00 AM	1	3	1				0		20	0	m	1		45.95	0	CHRONS FOLLOW UP	7	0	1	1	1	Poor	1	1	Normal	Normal	Normal	0	0	0	0	0	MUCOSA ERYTHEMATOUS
2587		8:30:00 AM	1	1	4				0		21	1	m	1		45.2	0	FH	8	1	1	1	1	Satisfactory	2	1	Normal			0	0	0	0	0
2629		10:00:00 AM	1	2	4				0		6	1	m	1		45.43	0	ABH, RECTAL BLEEDING	14	0	ENTON	2	1	Good	3	1	HAEMOS	3MM SESSILE POLYP		0	0	1	1	1
2638		8:30:00 AM	1	1	2				0		8	0	f	0		45.57	0	FHX AND RECTAL BLEEDING	14	1	PETH ONLY	4	1	Poor	1	0	1 SSP			0	0	1	1	1	LIMITED BY Poor PREP
2640		10:00:00 AM	1	4	2				0		14	1	f	0		45.4	0	ANAEMIA	6	0	1	1	1	Satisfactory	2	1	4MM SSP			0	0	1	1	1
98		6:15:00 PM	3	2	4				0		8	0	m	1		46.88	0	ABH, PAIN, VOMITING	5	0	1	1	1	Poor	1	1	Normal			0	0	0	0	0
111		5:30:00 PM	3	1	1				0		21	1	m	1		46.2	0	ANAEMIA	6	0	0	0	1	Satisfactory	2	1	HAEMORRHOIDS			0	0	0	0	0
265		5:30:00 PM	3	1	3				0		14	1	f	0		46.18	0	ANAEMIA	6	0	1	1	1	Good	3	1	Normal			0	0	0	0	0
802		3:30:00 PM	2	4	2				0		23	0	m	1		46.89	0	1D FU	7	0	0	0	1	Good	3	1	Normal			0	0	0	0	0
930		4:00:00 PM	2	6	2				0		23	0	f	0		46.82	0	?	0	0	1	1	1	Good	3	1	0	0	0	0	0	0	0	0
950		3:00:00 PM	2	3	3			Intermediate	2		2	0	m	1		46.92	0	FHX COLON CANCER	8	1	1	1	1	Good	3	1	1 SESSILE	0	0	0	0	1	1	1
976		1:30:00 PM	2	1	3				0		17	1	f	0		46.92	0	ALTERED BOWEL HABIT, CHRONIC DIARRHOEA	5	0	1	1	1	Good	3	1	0	0	0	0	0	0	0	0
1077		3:00:00 PM	2	4	2				0		14	1	m	1		46.4	0	none given	0	0	1	1	1	Good	3	1	Normal	Normal	Normal	0	0	0	0	0
1100		1:30:00 PM	2	1	3			Intermediate	2		15	0	f	0		46.34	0	Family History	8	1	1	1	1	Good	3	1	Normal			0	0	0	0	0	Normal
1267		1:30:00 PM	2	1	4				0		14	1	f	0		46.38	0	FHX CRC	8	1	1	1	1	Good	3	1	Normal	Normal	Normal	0	0	0	0	0
1456		3:30:00 PM	2	4	2				0		14	1	m	1		46.14	0	POLYP ON FS	12	0	0	0	1	Good	3	1	2 SSPS			0	0	2	2	1	RECTAL
2172		10:00:00 AM	1	4	2				0		16	1	m	1		46.79	0	FH: GI CANCER	8	1	ENTONOX	2	1	Satisfactory	2	1	Normal			0	0	0	0	0
2320		11:00:00 AM	1	4	3			Intermediate	2		24	1	m	1		46.19	0	altered bowel habit, chronic diarrhoea	5	0	1	1	1	Poor	1	0	Normal	Normal	Normal	0	0	0	0	0	LIMITED BY VOMITING
2359		9:00:00 AM	1	1	3				0		15	0	m	1		46.86	0	1D exclusion	7	0	0	0	1	Poor	1	1	Normal	Normal	Normal	0	0	0	0	0
2406		8:45:00 AM	1	1	3			Intermediate	2		14	1	f	0		46.44	0	altered bowel habit, chronic diarrhoea	5	0	1	1	1	Poor	1	0	Normal	Normal	Normal	0	0	0	0	0	LIMITED BY Poor BOWEL PREP
2461		9:30:00 AM	1	2	4			Basic	1		15	0	f	0		46.22	0	previous polyps	11	0	1	1	1	Good	3	1	tattoo mark	Normal	Normal	0	0	0	0	0
75		6:15:00 PM	3	2	3				0		20	0	m	1		47.23	0	COLITIS F/U	7	0	1	1	1	Poor	1	1	INFLAMMATORY POLYPS AND ONE SSP			0	0	1	1	1	INFLAMM POLYPS
110		5:30:00 PM	3	1	1				0		17	1	f	0		47.74	0	FHx	8	1	1	1	1	Good	3	1	Normal			0	0	0	0	0
186		5:30:00 PM	3	1	4				0		8	0	f	0		47.3	0	ANAEMIA	6	0	0	0	1	Satisfactory	2	1	Normal			0	0	0	0	0
287		6:00:00 PM	3	2	2				0		14	1	f	0		47.59	0	FH CRC	8	1	1	1	1	Good	3	1	Normal			0	0	0	0	0
818		3:00:00 PM	2	4	3				0		17	1	m	1		47.95	0	ANAEMIA	6	0	1	1	1	Good	3	1	Normal			0	0	0	0	0
882		1:00:00 PM	2	1	4			Intermediate	2		21	1	m	1		47.73	0	POLYP ON FS	12	0	1	1	1	Good	3	1	Normal			0	0	0	0	0
935		1:30:00 PM	2	1	2				0		20	0	m	1		47.25	0	COLLITIS ASSESMENT	7	0	1	1	1	Good	3	0	0	0	0	0	0	0	0	0	GROUP 1 MUCOUS GRANULOMATOUS AND ERYTHEMATOUS, MULTIPLE SMALL UCLERS. LIMITED BY LOOPING
949		2:00:00 PM	2	2	3			Intermediate	2		20	0	f	0		47.39	0	OVERT RECTAL BLEEDING	14	0	ENTOX	2	1	Satisfactory	2	1	2 SESSILE POLYPS	0	0	0	0	2	2	1
984		2:15:00 PM	2	2	1				0		15	0	f	0		47.12	0	ANAEMIA	6	0	1	1	1	Good	3	1	0	0	0	0	0	0	0	0
993		2:00:00 PM	2	1	4				0		14	1	f	0		47.91	0	OVERT RECTAL BLEEDING	14	0	1	1	1	Good	3	1	0	0	0	0	0	0	0	0
1044		2:00:00 PM	2	2	4				0		17	1	m	1		47.22	0	colitis assessment	7	1	1	1	1	Good	3	1	Normal	Normal	Normal	0	0	0	0	0
1186		1:30:00 PM	2	1	3				0		17	1	m	1		47.35	0	ABH	5	0	ENTO	2	1	Good	3	1	Diverticula			0	0	0	0	0	Normal
1225		3:00:00 PM	2	4	4				0		14	1	f	0		47.47	0	Previous carcinoma	13	0	1	1	1	Good	3	1	Normal			0	0	0	0	0	Normal
2194		10:30:00 AM	1	3	3			Intermediate	2		28	1	f	0		47.55	0	ANAEMIA	6	0	1	1	1	Good	3	1	Normal			0	0	0	0	0
2214		10:30:00 AM	1	6	3				0		13	1	f	0		47.73	0	ANAEMIA	6	0	ENTONOX	2	1	Good	3	1	Normal			0	0	0	0	0
2243		8:00:00 AM	1	1	4				0		3	0	f	0		47.33	0	ANAEMIA	6	0	1	1	1	Good	3	1	Normal			0	0	0	0	0
2340		10:00:00 AM	1	3	1				0		6	1	f	0		47.1	0	FH of colon cancer	8	0	ENT	2	1	Good	3	1	Normal	Normal	Normal	0	0	0	0	0
2457		12:00:00 AM	1	4	2				0		15	0	m	1		47.6	0	HNPCC	8	0	0	0	1	Good	3	1	diverticula	Normal	Normal	0	0	0	0	0
2542		10:15:00 AM	1	3	4				0		21	1	m	1		47.34	0	COLLITIS SURVEILLANCE	7	0	1	1	1	Good	3	1	Normal	Normal	Normal	0	0	0	0	0	MUCOSA GRANULAR
125		5:30:00 PM	3	1	2				0		23	0	f	0		48.27	0	ABH, CONST, FHX	5	1	1	1	1	Poor	1	1	Normal			0	0	0	0	0
141		5:30:00 PM	3	1	4				0		14	1	f	0		48.23	0	ANAEMIA	6	0	1	1	1	Good	3	1	Normal			0	0	0	0	0
145		5:30:00 PM	3	1	4				0		14	1	m	1		48.62	0	ANAEMIA	6	0	1	1	1	Good	3	1	Normal			0	0	0	0	0
158		6:00:00 PM	3	2	3				0		14	1	m	1		48.37	0	FHx	8	1	1	1	1	Satisfactory	2	1	4MM SSP	6MM SSP		0	0	2	2	1
210		5:30:00 PM	3	1	2				0		20	0	m	1		48.65	0	ANAEMIA	6	0	0	0	1	Satisfactory	2	1	MULTIPLE DIVERTICULA			0	0	0	0	0
275		6:30:00 PM	3	2	3				0		16	1	f	0		48.13	0	ALTERED BOWEL HABITS	5	0	1	1	1	Good	3	1	Normal			0	0	0	0	0
890		3:00:00 PM	2	2	3				0		17	1	m	1		48.85	0	ALTERED BOWEL HABITS + CHRONIC DIARRHOEA	5	0	0	0	1	Satisfactory	2	1	Normal			0	0	0	0	0
894		3:00:00 PM	2	3	3				0		17	1	f	0		48.87	0	ANAEMIA + COLOVESICAL FISTULA	6	0	1	1	1	Poor	1	0	Normal			0	0	0	0	0	EXAM LIMITED BY Poor BOWEL PREP
1080		2:00:00 PM	2	1	4				0		20	0	m	1		48.7	0	collitis assessment	7	0	ENT	2	1	Satisfactory	2	1	pseudopolyps and scaring	Normal	Normal	0	0	0	0	0
1156		2:00:00 PM	2	2	4			Basic	1		15	0	f	0		48.21	0	Family History	8	1	1	1	1	Good	3	1	Normal			0	0	0	0	0	Normal
1187		3:00:00 PM	2	4	3				0		17	1	m	1		48.78	0	Crohn's disease	7	0	1	1	1	Good	3	1	Normal			0	0	0	0	0	Normal
1241		3:30:00 PM	2	4	1				0		12	0	f	0		48.75	0	Colitis surveillance	7	0	0	0	1	Good	3	1	One 3mm sessile polyp			0	0	1	1	1	Colonic polyps, UC
1279		2:00:00 PM	2	1	4				0		20	0	f	0		48.76	0	FHX CRC	8	1	1	1	1	Good	3	1	Normal	Normal	Normal	0	0	0	0	0
1379		12:30:00 PM	2	1	4			Basic	1		21	1	f	0		48.14	0	PREV SURGERY AND FHX HNPCC	13	0	1	1	1	Good	3	1	Normal	Normal	Normal	0	0	0	0	0
2180		9:30:00 AM	1	2	4			basic	1		21	1	m	1		48.07	0	PREVIOUS POLYPS	11	0	1	1	1	Good	3	1	POLYPECTOMY SCARRING			0	0	0	0	0
2186		10:45:00 AM	1	2	4				0		21	1	m	1		48.85	0	FH: CRC	8	1	0	0	1	Good	3	1	Normal			0	0	0	0	0
2218		10:45:00 AM	1	5	4				0		29	1	m	1		48.49	0	ALTERED BOWEL HABITS + FH CRC	5	1	1	1	1	Good	3	1	CONGESTED MUCOSA			0	0	0	0	0
2226		3:00:00 PM	1	4	3				0		24	1	f	0		48.85	0	ALTERED BOWEL HABITS	5	0	1	1	1	Good	3	1	Normal			0	0	0	0	0
2368		11:00:00 AM	1	4	4			Basic	1		21	1	f	0		48.29	0	altered bowel habit, chronic diarrhoea	5	0	1	1	1	Good	3	1	Normal	Normal	Normal	0	0	0	0	0
2391		10:00:00 AM	1	3	1				0		6	1	m	1		48.94	0	anaemia	6	0	1	1	1	Good	3	1	Normal	Normal	Normal	0	0	0	0	0
2452		9:45:00 AM	1	4	4				0		3	0	m	1		48.24	0	altered bowel habit, chronic diarrhoea	5	0	1	1	1	Good	3	1	Normal	Normal	Normal	0	0	0	0	0
2528		08;45	1	2	4				0		3	0	f	0		48.8	0	FHX CRC	8	1	1 AND ENTONOX	3	1	Good	3	0	Normal	Normal	Normal	0	0	0	0	0	LIMITED BY EXCESS LOOPING
2545		10:30:00 AM	1	4	1				0		20	0	f	0		48.71	0	PREV DYSPLASIA	13	0	1	1	1	Good	3	1	Normal	Normal	Normal	0	0	0	0	0
96		7:00:00 PM	3	5	3				0		12	0	f	0		49.06	0	ANAEMIA	6	0	1	1	1	Good	3	1	Normal			0	0	0	0	0
167		6:00:00 PM	3	2	1				0		8	0	m	1		49.02	0	ANAEMIA	6	0	ENTO	2	1	Good	3	1	6MM SSP	2MM SSP		0	0	2	2	1
852		2:45:00 PM	2	3	1				0		8	0	f	0		49.44	0	ABNormal BARIUM ENEMA	2	0	1	1	1	Good	3	1	Normal			0	0	0	0	0
937		2:30:00 PM	2	3	2				0		23	0	m	1		49.32	0	ALTERED BOWEL HABIT AND ABDO PAIN	5	0	ENTOX	2	1	Good	3	1	1 SESSILE	1 SESSILE	0	0	0	2	2	1
963		2:00:00 PM	2	2	4				0		16	1	m	1		49.17	0	ANAEMIA AND MELAENA	6	0	ENTOX	2	1	Poor	1	1	0	0	0	0	0	0	0	0
967		1:30:00 PM	2	1	2				0		23	1	m	1		49.76	0	ALTERED BOWEL HABIT, LOOSE STOOLS	5	0	1	1	1	Good	3	1	0	0	0	0	0	0	0	0	GROUP 1 MUCOUSA GRANULOMATOUS
1091		2:00:00 PM	2	2	2				0		23	0	f	0		49.48	0	FH of CRC	8	1	1	1	1	Good	3	1	Normal	Normal	Normal	0	0	0	0	0
1124		1:30:00 PM	2	1	1				0		6	1	m	1		49.45	0	Colitis assessment (10yrs)	7	0	1	1	1	Good	3	1	Granula, congested			0	0	0	0	0	No diagnosis
2200		12:00:00 PM	1	1	4			Intermediate	2		21	1	m	1		49.62	0	FH: CRC	8	1	0	0	1	Good	3	1	1 SSP			0	0	1	1	1
2330		11:00:00 AM	1	3	1				0		6	1	f	0		49.72	0	colitis FU	7	0	1	1	1	Good	3	0	granular, congested, erythematous mucosa with mucopurulent	Normal	Normal	0	0	0	0	0	LIMITED BY SEVERE COLITIS
2348		9:45:00 AM	1	3	4				0		21	1	f	0		49.38	0	polyp on colonoscopy	11	0	1	1	1	Good	3	0	1 pedunculated polyp	one sesile polyp	Normal	0	1	1	2	1	LIMITED AS PLANNED
2388		11:15:00 AM	1	4	4				0		3	0	m	1		49.86	0	1D assessment	7	0	1	1	1	Good	3	1	granular, congested, erythematous mucosa	Normal	Normal	0	0	0	0	0
2498		9:30:00 AM	1	3	4				0		7	1	m	1		49.86	0	rectal bleeding, FH of colon cancer	14	1	1	1	1	Good	3	1	Normal	Normal	Normal	0	0	0	0	0
2646		8:30:00 AM	1	2	3				0		30	1	f	0		49.53	0	ANAEMIA	6	0	1	1	1	Poor	1	1	DIV DIS			0	0	0	0	0
152		6:15:00 PM	3	2	1				0		8	0	m	1		50.35	0	ANAEMIA	6	0	0	0	1	Poor	1	0	UNSUCCESSFUL - STOOL++			0	0	0	0	0
165		5:30:00 PM	3	1	3				0		14	1	f	0		50.15	0	ANAEMIA	6	0	1	1	1	Satisfactory	2	1	Normal			0	0	0	0	0
457		3:00:00 PM	2	3	2			Intermediate	2		15	0	f	0		50.23	0	ANAEMIA	6	0	1	1	1	Good	3	1	Normal	Normal	Normal	0	0	0	0	0
900		1:30:00 PM	2	1	4			Basic	1		15	0	f	0		50.74	0	FHX OF CRC	8	1	1	1	1	Good	3	1	0	0	0	0	0	0	0	0
902		3:00:00 PM	2	3	4			Basic	1		14	1	m	1		50.68	0	FHX OF CRC	8	1	1	1	1	Good	3	1	2 SESSILE POLYPS	0	0	0	0	3	3	1
921		4:30:00 PM	2	7	2				0		23	0	f	0		50.86	0	?	0	0	1	1	1	Good	3	1	0	0	0	0	0	0	0	0
986		3:45:00 PM	2	4	1				0		15	0	m	1		50.64	0	FHX CRC	8	1	0	0	1	Good	3	1	0	0	0	0	0	0	0	0
1240		2:00:00 PM	2	2	4				0		20	0	m	1		50.9	0	Colitis surveillance	7	0	1	1	1	Satisfactory	2	1	Granular, erythematous	Pseudopolyps, flat lesions from transverse and sigmoid biopsied		0	0	0	0	0	Ulcerative enterocolitis and pseudopolyps
1277		14;	2	1	3				0		17	1	m	1		50.2	0	FHX CRC	8	1	1	1	1	Good	3	1	Normal	Normal	Normal	0	0	0	0	0	GROUP 1 DIVERTICULA
1307		14;	2	2	3				0		17	1	f	0		50.71	0	PREV SURGERY AND PREV CARCINOMA	13	0	1	1	1	Good	3	1	2 SESSILE	Normal	Normal	0	0	2	2	1
1325		3:00:00 PM	2	3	4				0		20	0	m	1		50.24	0	COLITIS SURVEILLANCE	7	0	1	1	1	Satisfactory	2	1	Normal	Normal	Normal	0	0	0	0	0	GROUP 1 MUCOSA ATROPHIC
2316		11:00:00 AM	1	4	3			Intermediate	2		2	1	f	0		50.55	0	altered bowel habit. Chronic diarrhoea. Abdominal pain	5	0	1	1	1	Satisfactory	2	1	Normal	Normal	Normal	0	0	0	0	0
2402		8:45:00 AM	1	1	3			Intermediate	2		14	1	f	0		50.78	0	FH of colon cancer	8	1	1	1	1	Satisfactory	2	1	Normal	Normal	Normal	0	0	0	0	0
2454		10:00:00 AM	1	3	1				0		6	1	m	1		50.34	0	Colitis assessment	7	0	1	1	1	Good	3	1	Normal	Normal	Normal	0	0	0	0	0
2490		9:45:00 AM	1	4	4				0		3	0	f	0		50.31	0	FH of colon cancer	8	1	1	1	1	Good	3	1	Normal	Normal	Normal	0	0	0	0	0
2637		9:45:00 AM	1	3	3				0		14	1	f	0		50.66	0	RECTAL LESION	16	0	1	1	1	Satisfactory	2	1	3CM POLYPOIDAL TUMOUR IN RECTUM			1	0	0	0	0
63		5:30:00 PM	3	1	3				0		20	0	m	1		51.6	0	FHx	8	1	1	1	1	Good	3	1	Normal			0	0	0	0	0
154		5:45:00 PM	3	2	3				0		16	1	f	0		51.06	0	POLYP ON FS	12	0	1	1	1	Good	3	1	10MM PEDUNC POLYP			0	1	0	1	1
277		5:30:00 PM	3	1	3				0		14	1	f	0		51.43	0	RECTAL BLEEDING + ANAEMIA	14	0	1	1	1	Good	3	1	1 SSP + ERYTHEMATOUS MUCOSA			0	0	1	1	1	5mm Small Sessile Polyp
289		7:00:00 PM	3	4	3				0		14	1	m	1		51.14	0	abdo pain	1	0	1	1	1	Poor	1	0	DIV DIS			0	0	0	0	0	LIMITED BY FIXED SIGMOID
297		5:30:00 PM	3	1	2				0		20	0	f	0		51.06	0	ANAEMIA	6	0	0	0	1	Good	3	1	Normal			0	0	0	0	0
889		2:00:00 PM	2	1	3				0		17	1	m	1		51.62	0	PREV POLYPS	11	0	0	0	1	Good	3	1	Normal			0	0	0	0	0
919		3:00:00 PM	2	4	2				0		6	1	m	1		51.38	0	ABNormal ABDO CT	3	0	1	1	1	Satisfactory	2	1	0	0	0	1	0	0	0	0	GROUP 1 FUNGATING TUMOUR
945		2:00:00 PM	2	2	3			Intermediate	2		21	1	m	1		51.35	0	FHX CRC AND PREV POLYPS	11	1	0	0	1	Good	3	1	0	0	0	0	0	0	0	0
973		2:30:00 PM	2	2	2				0		15	0	f	0		51.3	0	FHX CRC	8	1	1	1	1	Good	3	1	0	0	0	0	0	0	0	0
1149		2:30:00 PM	2	3	2				0		23	0	f	0		51.61	0	Anaemia	6	0	1	1	1	Good	3	1	Normal			0	0	0	0	0	Normal
1248		2:15:00 PM	2	1	4				0		20	0	f	0		51.26	0	Disease follow up	11	0	1	1	1	Good	3	1	Three sessile polyps (largest 8mm)			0	0	3	3	1	Ulcerative colitis
1291		2:15:00 PM	2	2	2				0		16	1	f	0		51.71	0	FHX GI CANCER	8	1	1	1	1	Good	3	1	1 PEDUNCULATE	Normal	Normal	0	1	0	1	1
1378		2:30:00 PM	2	3	3				0		17	1	f	0		51.78	0	FHX CRC	8	1	1	1	1	Good	3	1	Normal	Normal	Normal	0	0	0	0	0
2280		9:30:00 AM	1	2	4			Basic	1		14	1	f	0		51.58	0	NO INDICATION??	0	0	1	1	1	Satisfactory	2	1	1 SSP			0	0	1	1	1
2415		8:45:00 AM	1	1	4			Intermediate	2		4	1	m	1		51.74	0	1D assessment	7	0	1	1	1	Satisfactory	2	1	Normal	Normal	Normal	0	0	0	0	0
2480		9:00:00 AM	1	3	4				0		3	0	f	0		51.53	0	anaemia	6	0	1	1	1	Good	3	1	Normal	Normal	Normal	0	0	0	0	0
2601		10:00:00 AM	1	5	3				0		13	1	f	0		51.69	0	ANAEMIA	6	0	1	1	1	Poor	1	1	Normal			0	0	0	0	0
87		6:15:00 PM	3	2	4				0		20	0	m	1		52.93	0	COLITIS F/U	7	0	1	1	1	Good	3	1	ERYTHEMATOUS BUT Normal			0	0	0	0	0
183		5:30:00 PM	3	1	2				0		14	1	m	1		52.65	0	ANAEMIA	6	0	1	1	1	Satisfactory	2	1	1 6MM SES	2 SMALL SESSILES		0	0	3	3	1
448		2:00:00 PM	2	1	2				0		15	0	m	1		52.66	0	FOB screening	9	0	1	1	1	Good	3	1	Normal	Normal	Normal	0	0	0	0	0
803		3:00:00 PM	2	4	3				0		17	1	f	0		52.3	0	ABDO PAIN + ANAEMIA	6	0	1	1	1	Good	3	1	Normal			0	0	0	0	0
819		3:30:00 PM	2	5	3				0		17	1	m	1		52.96	0	FH COLON CA	8	1	1	1	1	Good	3	1	1 SSP			0	0	1	1	1
884		3:00:00 PM	2	3	4			Intermediate	2		21	1	f	0		52.72	0	NO INDICATION ON REPORT	0	0	1	1	1	Good	3	1	Normal			0	0	0	0	0
907		1:30:00 PM	2	1	2				0		23	0	m	1		52.83	0	?	0	0	1	1	1	Good	3	1	0	0	0	0	0	0	0	0
957		3:30:00 PM	2	4	4			Intermediate	2		21	1	f	0		52.42	0	COLLITIS ASSESMENT	7	0	1	1	1	Good	3	1	0	0	0	0	0	0	0	0
1120		3:30:00 PM	2	5	1				0		15	0	f	0		52.34	0	Anaemia	6	0	1	1	1	Good	3	0	Normal			0	0	0	0	0	Normal, LIMITED BY FIXED LEFT SIDE
1182		4:00:00 PM	2	5	2				0		23	0	f	0		52.22	0	ABH	5	0	0	0	1	Poor	1	1	Normal			0	0	0	0	0	Normal
1245		1:30:00 PM	2	1	4				0		16	1	f	0		52.97	0	Previous polyps	11	0	1	1	1	Good	3	1	Normal			0	0	0	0	0	Normal
1253		2:00:00 PM	2	3	1				0		8	0	f	0		52.36	0	PREV SURGERY	13	0	1	1	1	Good	3	1	3 SESSILE	Normal	Normal	0	0	3	3	1
1276		3:30:00 PM	2	5	2				0		16	1	f	0		52.63	0	POLYP ON RECENT COLONOSCOPY	11	0	1	1	1	Good	3	1	1 SESSILE	Normal	Normal	0	0	1	1	1
2256		10:30:00 AM	1	4	3			Intermediate	2		21	1	m	1		52.19	0	1D FU	7	0	1	1	1	Good	3	1	1 PSEUDOPOLYP			0	0	0	0	0
2263		8:30:00 AM	1	1	2				0		15	0	f	0		52.83	0	ALTERED BOWEL HABITS	5	0	1	1	1	Good	3	1	Normal			0	0	0	0	0
2310		8:30:00 AM	1	1	1				0		6	1	m	1		52.07	0	colitis FU	7	0	1	1	1	Satisfactory	2	1	granular, atrophic, pseudopolyps	Normal	Normal	0	0	0	0	0
2365		8:45:00 AM	1	1	4			Basic	1		15	0	m	1		52.6	0	FH of colon cancer	8	1	0	0	1	Poor	1	1	2 sesile polyp	4 sesile polyps	Normal	0	0	6	6	1
2411		8:45:00 AM	1	1	4			Intermediate	2		21	1	m	1		52.04	0	FH of GI cancer	8	1	1	1	1	Good	3	1	Normal	Normal	Normal	0	0	0	0	0
2412		9:30:00 AM	1	2	4			Intermediate	2		4	1	m	1		52.41	0	FH of GI cancer	8	1	1	1	1	Good	3	1	1 sesile polyp	Normal	Normal	0	0	0	0	0
2440		10:15:00 AM	1	3	4				0		21	1	f	0		52.3	0	dilation of stricture	16	0	1	1	1	Satisfactory	2	1	inflammation of stricture, apthous ulcers	Normal	Normal	0	0	0	0	0
2453		8:30:00 AM	1	1	1				0		6	1	f	0		52.97	0	anaemia	6	0	1	1	1	Good	3	1	Normal	Normal	Normal	0	0	0	0	0
2465		9:45:00 AM	1	3	4				0		3	0	f	0		52.88	0	HNPCC	8	0	1	1	1	Good	3	1	Normal	Normal	Normal	0	0	0	0	0
2479		8:30:00 AM	1	2	4				0		3	0	f	0		52.09	0	low ferritin	6	0	1	1	1	Good	3	0	Normal	Normal	Normal	0	0	0	0	0	LIMITED BY PAIN/DISCOMFORT
103		7:00:00 PM	3	3	3				0		20	0	f	0		53.54	0	ABH, CHRONIC DIARRHOEA	5	0	1	1	1	Good	3	1	Normal			0	0	0	0	0
142		6:15:00 PM	3	2	4				0		14	1	f	0		53.76	0	ACROMEGALY	4	0	1	1	1	Poor	1	1	Normal			0	0	0	0	0
231		6:30:00 PM	3	3	1				0		20	0	f	0		53.36	0	1D FU	7	0	1	1	1	Satisfactory	2	1	ERYTHEMATOUS MUCOSA + MULTIPLE SMALL ULCERS	MUCOSA = PSEUDOPOLYPS		0	0	0	0	0
308		2:30:00 PM	2	4	1				0		12	0	m	1		53.65	0	FOB Screening	9	0	ENTO	2	1	Good	3	1	Normal			0	0	0	0	0	Normal
800		2:00:00 PM	2	2	2				0		23	0	m	1		53.23	0	ANAEMIA	6	0	ENTENOX	2	1	Good	3	1	ERYTHEMATOUS MUCOSA			0	0	0	0	0
870		3:30:00 PM	2	6	2				0		24	1	f	0		53.26	0	FH COLON CA	8	1	1	1	1	Good	3	1	Normal			0	0	0	0	0
977		2:30:00 PM	2	3	3				0		17	1	m	1		53.4	0	COLLITIS ASSESMENT	7	0	1	1	1	Poor	1	1	0	0	0	0	0	0	0	0
1034		2:15:00 PM	2	2	2				0		19	0	m	1		53.36	0	rectal bleding and anaemia	14	0	0	0	1	Good	3	1	congested haemorrhoids	Normal	Normal	0	0	0	0	0
1123		2:00:00 PM	2	2	4				0		20	0	f	0		53.08	0	Colitis assessment (10yrs)	7	0	0	0	1	Poor	1	1	Erythematous			0	0	0	0	0	K51.3- Ulcerative rectosigmoiditis
1171		2:30:00 PM	2	3	2				0		23	0	f	0		53.62	0	Equivocal barium enema	2	0	1	1	1	Good	3	1	Normal			0	0	0	0	0	Normal
1210		2:45:00 PM	2	2	1				0		9	0	f	0		53.49	0	Anaemia	6	0	1	1	1	Satisfactory	2	1	Normal			0	0	0	0	0	Normal
1410		2:30:00 PM	2	3	1				0		8	0	m	1		53.35	0	ABH	5	0	1	1	1	Satisfactory	2	1	5MM PEDUNC POLYP	COLITIS		0	1	0	1	1
2178		11:00:00 AM	1	4	4			Basic	1		23	0	f	0		53.67	0	1D FU	7	0	1	1	1	Poor	1	1	GRANULAR MUCOSA			0	0	0	0	0
2351		10:30:00 AM	1	2	1				0		6	1	f	0		53.39	0	abdominal pain, FH or CRC	1	1	ENT	2	1	Good	3	1	Normal	Normal	Normal	0	0	0	0	0
2358		10:30:00 AM	1	3	1				0		6	1	f	0		53.29	0	colitis FU	7	0	1	1	1	Satisfactory	2	1	granular congested erythematous mucosa	Normal	Normal	0	0	0	0	0
2600		9:00:00 AM	1	1	1				0		6	1	M	1		53.77	0	ABH	5	1	1	1	1	Satisfactory	2	1	1	6		0	0	7	7	1	1x3mm polyp
2628		8:30:00 AM	1	1	4				0		21	1	m	1		53.05	0	ANAEMIA	6	0	0	0	1	Good	3	1	Normal			0	0	0	0	0
235		6:00:00 PM	3	2	2				0		16	1	m	1		54.56	0	1D FU	7	0	0	0	1	Good	3	1	GRANULAR, CONGESTED, ERYTHEMATOUS MUCOSA	>50 INFLAMMATORY POLYPS	GRANULAR, CONGESTED, ERYTHEMATOUS MUCOSA	0	0	0	0	0	MULTIPLE ? PSUEDO-POLYPS SIGMOID & LT COLON
264		6:30:00 PM	3	3	2				0		14	1	m	1		54.84	0	RECTAL CA	10	0	1	1	1	Satisfactory	2	1	ULCERATIVE TUMOUR	3 SSP + 1 PEDUNCULATED POLYP		1	1	3	4	1
799		3:30:00 PM	2	4	3				0		17	1	f	0		54.77	0	Family History	8	1	1	1	1	Good	3	1	Normal			0	0	0	0	0	Normal
860		14;15	2	1	4			train the trainer course	3		14	1	f	0		54.05	0	ABDO PAIN	1	0	1	1	1	Good	3	1	Normal			0	0	0	0	0
893		2:30:00 PM	2	2	3				0		17	1	f	0		54.42	0	POLYP ON FS	12	0	1	1	1	Good	3	1	1 SSP			0	0	1	1	1
922		2:00:00 PM	2	1	3				0		17	1	m	1		54.51	0	ALTERED BOWEL HABIT AND FHX COLON CANCER	5	1	1	1	1	Good	3	1	0	0	0	0	0	0	0	0
964		2:30:00 PM	2	3	4				0		16	1	m	1		54.97	0	POLPS ON FS	12	0	0	0	1	Good	3	1	1 SESSILE	0	0	0	0	0	0	0
1009		3:00:00 PM	2	4	2				0		16	1	m	1		54.77	0	abNormal CT abdomen	3	0	1	1	1	Good	3	1	Normal	Normal	Normal	0	0	0	0	0
1129		3:00:00 PM	2	4	2				0		23	0	m	1		54.47	0	Previous polyps	11	0	Pethidine	4	1	Good	3	1	Normal			0	0	0	0	0	Normal
1201		1:30:00 PM	2	1	3				0		17	1	m	1		54.05	0	ABH, abdominal pain	5	0	ENTO	2	1	Poor	1	0	Normal			0	0	0	0	0	To sigmoid (limited by bowel prep)
1215		1:45:00 PM	2	2	3				0		15	0	m	1		54.81	0	AbNormal CT	3	0	1	1	1	Good	3	0	One ?malignancy	One ? Malignancy	One 5mm sessile polyp	2	0	1	1	1	No diagnosis	NO REASON GIVEN FOR INCOMPLETE SCOPE ?PATHOLOGY
1283		3:30:00 PM	2	5	2				0		23	0	m	1		54.94	0	POLYP ON RECENT COLONOSCOPY	11	0	1	1	1	Good	3	1	Normal	Normal	Normal	0	0	0	0	0
1310		2:30:00 PM	2	3	3				0		16	1	m	1		54.39	0	1D ASSESMENT	7	0	0	0	1	Good	3	1	Normal	50 INFLAMMTORY	Normal	0	0	0	0	0	GROUP 1 AND 3 MUCOAS GRANULAR AND ERYTHEMATOUS
1327		1:30:00 PM	2	1	4				0		18	1	f	0		54.87	0	POLYP ON RECENT COLONOSCOPY	11	0	1	1	1	Good	3	1	1 SESSILE	Normal	Normal	0	0	1	1	1
1423		1:45:00 PM	2	1	4				0		16	1	m	1		54.74	0	RECTAL CA	10	0	1	1	1	Poor	1	0	LOW RECTAL CA			1	0	0	0	0	LIMITED BY Poor BOWEL PREP
1690		11:00:00 AM	1	5	4			Intermediate	2		15	0	f	0		54.49	0	ABDO PAIN	1	0	1	1	1	Satisfactory	2	1	Normal			0	0	0	0	0
2191		9:30:00 AM	1	3	2				0		16	1	f	0		54.72	0	ALTERED BOWEL HABIT	5	0	1	1	1	Satisfactory	2	1	Normal			0	0	0	0	0
2225		1:30:00 PM	1	1	3				0		24	1	f	0		54.23	0	FH: HNPCC	8	1	1	1	1	Good	3	1	DIVERTICULA			0	0	0	0	0
2266		8:00:00 AM	1	1	4				0		3	0	f	0		54.31	0	ALTERED BOWEL HABITS	5	0	ENTONOX	2	1	Good	3	1	Normal			0	0	0	0	0
2341		2:00:00 PM	1	1	1				0		21	1	m	1		54.92	0	colitis FU	7	0	1	1	1	Good	3	1	erythematous	Normal	Normal	0	0	0	0	0
2346		9:00:00 AM	1	2	4				0		21	1	f	0		54.58	0	FH of CRC	8	1	1	1	1	Poor	1	1	1 pedunculated polyp	Normal	Normal	0	1	0	1	1
2366		9:30:00 AM	1	2	4			Basic	1		21	1	f	0		54.58	0	previous polyps	11	0	1	1	1	Satisfactory	2	1	diverticula	Normal	Normal	0	0	0	0	0
2431		8:30:00 AM	1	1	3				0		18	1	f	0		54.44	0	altered bowel habit, diarrhoea. Abdo pain	5	0	0	0	1	Poor	1	1	Normal	Normal	Normal	0	0	0	0	0
2450		8:00:00 AM	1	1	4				0		3	1	m	1		54.27	0	anaemia	6	0	0	0	1	Poor	1	1	Normal	Normal	Normal	0	0	0	0	0
2482		10:45:00 AM	1	5	4				0		21	1	m	1		54.24	0	rectal bleeding	14	0	0	0	1	Good	3	1	haemorrhoids	diverticula	Normal	0	0	0	0	0
2502		9:45:00 AM	1	2	4				0		21	1	m	1		54.41	0	POLYP ON RECENT COLONSCOPY	11	0	1	1	1	Good	3	1	1 SESSILE	Normal	Normal	0	0	1	1	1
2645		8:30:00 AM	1	1	1				0		20	0	f	0		54.77	0	POLYP ON BARIUM ENEMA	2	0	1	1	1	Good	3	1	6CM SSP	3 MORE SSPS		0	0	4	4	1
2655		12:00:00 PM	1	4	4			Basic	1		20	0	f	0		54.53	0	ABH, CHRONIC DIARRHOEA, RECTAL BLEED	14	0	1	1	1	Good	3	1	Normal COLON			0	0	0	0	0
120		6:00:00 PM	3	2	4				0		14	1	f	0		55.85	0	1D FU	7	0	1	1	1	Good	3	1	PANCOLITIS			0	0	0	0	0
207		5:30:00 PM	3	1	3				0		20	0	f	0		55.22	0	ANAEMIA	6	0	1	1	1	Poor	1	1	3 SSPs			0	0	3	3	1	Largest = 2mms
221		5:30:00 PM	3	1	1				0		8	1	f	0		55.7	0	ALTERED BOWEL HABITS	5	0	1	1	1	Satisfactory	2	1	MULTIPLE DIVERTICULA			0	0	0	0	0
250		6:15:00 PM	3	2	1				0		14	1	f	0		55.72	0	ABNormal BARIUM ENEMA	2	0	1	1	1	Good	3	1	GRANULAR MUCOSA	MULTIPLE DIVERTICULA		0	0	0	0	0
863		2:00:00 PM	2	2	3				0		17	1	f	0		55.01	0	PREV POLYPS	11	0	1	1	1	Good	3	1	1 SSP			0	0	1	1	1
873		1:00:00 PM	2	1	4				0		6	1	m	1		55.69	0	ANAEMIA	6	0	ENTENOX	2	1	Good	3	1	1 SSP	MULTIPLE EROSIONS		0	0	1	1	1
874		2:00:00 PM	2	2	4				0		14	1	m	1		55.1	0	ANAEMIA	6	0	1	1	1	Good	3	1	Normal			0	0	0	0	0
948		1:30:00 PM	2	1	3			Intermediate	2		21	1	m	1		55.41	0	FHX CRC	8	1	1	1	1	Good	3	1	0	0	0	0	0	0	0	0
1063		3:00:00 PM	2	3	4			Basic	1		15	0	m	1		55.51	0	none given	0	0	1	1	1	Good	3	1	Normal	Normal	Normal	0	0	0	0	0
1076		2:45:00 PM	2	3	2				0		14	1	m	1		55.72	0	abNormal CT abdomen	3	0	ENT	2	1	Satisfactory	2	1	Normal	Normal	Normal	0	0	0	0	0
1221		3:30:00 PM	2	5	3				0		17	1	m	1		55.99	0	Family History	8	1	1	1	1	Poor	1	0	Normal			0	0	0	0	0	To rectum	Poor BOWEL PREP LIMITED PROC
1273		2:00:00 PM	2	1	3				0		17	1	m	1		55.78	0	PREV SURGERY AND PREV POLYPS	11	0	0	0	1	Good	3	1	Normal	Normal	Normal	0	0	0	0	0	GROUP 1 DIVERTICULA
1338		2:00:00 PM	2	2	3				0		17	1	f	0		55.14	0	FHX CRC	8	1	1	1	1	Satisfactory	2	1	Normal	Normal	Normal	0	0	0	0	0
1405		5:00:00 PM	2	8	2				0		23	0	f	0		55.2	0	ABH, ABDO PAIN	5	0	1	1	1	Good	3	1	5MM LIPOMA			0	0	0	0	0	LIPOMA BUT NO POLYPS
1435		3:00:00 PM	2	4	2				0		23	0	m	1		55.79	0	ANAEMIA	6	0	1	1	1	Good	3	1	Normal			0	0	0	0	0
1983		9:30:00 AM	1	3	4				0		4	1	f	0		55.76	0	FOB SCREENING	9	0	1	1	1	Satisfactory	2	1	Normal	Normal	Normal	0	0	0	0	0
2190		9:00:00 AM	1	2	2				0		16	1	m	1		55.18	0	ANAEMIA	6	0	1	1	1	Satisfactory	2	1	Normal			0	0	0	0	0
2277		8:30:00 AM	1	2	3				0		14	1	f	0		55.1	0	ABDO PAIN	1	0	1	1	1	Good	3	0	LARGE MALIGNANT NEOPLASM			1	0	0	0	0	EXAM LIMITED BY PATHOLOGY
2378		10:00:00 AM	1	3	1				0		20	0	m	1		55.03	0	altered bowel habit, chronic diarrhoea	5	0	1	1	1	Satisfactory	2	1	Normal	Normal	Normal	0	0	0	0	0
2384		10:15:00 AM	1	5	3				0		30	1	m	1		55.24	0	polyp FU	11	0	1	1	1	Good	3	1	diverticula	diverticula	Normal	0	0	0	0	0
2407		9:30:00 AM	1	2	3			Intermediate	2		14	1	f	0		55.27	0	FH of colon cancer	8	1	1	1	1	Good	3	1	Normal	Normal	Normal	0	0	0	0	0
2428		9:00:00 AM	1	1	1				0		6	1	m	1		55.02	0	FH of CRC	8	1	0	0	1	Good	3	1	Normal	Normal	Normal	0	0	0	0	0
2484		9:15:00 AM	1	2	1				0		30	1	m	1		55.47	0	excluding 1D	7	0	1	1	1	Satisfactory	2	1	Normal	Normal	Normal	0	0	0	0	0
2512		8:30:00 AM	1	1	4				0		20	0	f	0		55.54	0	FHX CRC	8	1	1	1	1	Good	3	1	Normal	Normal	Normal	0	0	0	0	0
2569		8:45:00 AM	1	2	4				0		3	0	f	0		55.01	0	PREVIOUS crc	13	0	1	1	1	Good	3	1	Normal			0	0	0	0	0
2584		9:00:00 AM	1	2	4				0		21	1	f	0		55.1	0	PREVIOUS POLYPS	11	0	0	0	1	Satisfactory	2	1	Normal			0	0	0	0	0
239		6:00:00 PM	3	2	2				0		14	1	f	0		56.74	0	FH CRC	8	1	1	1	1	Good	3	1	1 SSP			0	0	1	1	1	5mm Small Sessile Polyp
875		3:00:00 PM	2	3	4				0		14	1	f	0		56.43	0	1D FU	7	0	1	1	1	Satisfactory	2	1	INFLAMMATORY STRICTURE + GRANULAR, CONGESTED, ERYTHEMATOUS MUCOSA WITH CONFLUENT ULCERS			0	0	0	0	0
888		3:30:00 PM	2	4	3				0		17	1	m	1		56.02	0	NO INDICATION ON REPORT	0	0	0	0	1	Good	3	1	5 SSP + 1 PEDUNCULATED			0	1	5	6	1
961		3:30:00 PM	2	4	4			Intermediate	2		20	0	f	0		56.04	0	ALTERED BOWEL HABIT, CHRONIC DIARRHOEA	5	0	1 + ENTOX	3	1	Satisfactory	2	1	5 SESSILE	0	0	0	0	5	5	1
974		3:30:00 PM	2	4	2				0		15	0	m	1		56.23	0	PREV POLPYS AND FHX CRC	11	1	1	1	1	Good	3	1	0	0	0	0	0	0	0	0
983		1:30:00 PM	2	1	1				0		15	0	m	1		56.91	0	ANAEMIA AND ALTERED BOWEL HABIT, CHRONIC DIARRHOEA	6	0	1	1	1	Good	3	1	1 SESSILE	1 SESSILE	0	0	0	2	2	1
1270		2:00:00 PM	2	1	3				0		17	1	m	1		56.57	0	PREV SRUGERY AND FHX CRC	13	1	1	1	1	Good	3	1	1 SESSILE	1 SESSILE	Normal	0	0	2	2	1
1274		3:30:00 PM	2	4	3				0		17	1	f	0		56.18	0	PREV SURGERY AND PREV CARCINOMA	13	0	1	1	1	Good	3	1	Normal	Normal	Normal	0	0	0	0	0
1290		3:30:00 PM	2	3	2				0		23	0	m	1		56.19	0	1D ASSESMENT	7	0	1	1	1	Good	3	0	Normal	Normal	Normal	0	0	0	0	0	LIMITED BY EXCESS LOOPING
1377		2:00:00 PM	2	2	3				0		17	1	f	0		56.99	0	FHX CRC	8	1	1	1	1	Good	3	1	Normal	Normal	Normal	0	0	0	0	0
1383		2:00:00 PM	2	2	2				0		23	1	m	1		56.13	0	EXCLUDE SYNCHRONUC LESION	10	0	1	1	1	Poor	1	1	Normal	Normal	Normal	2	0	0	0	0	GROUP 1 FUNGATING TUMOUS AND GROUP 2 CARCINOMA
1403		1:30:00 PM	2	1	2				0		20	0	m	1		56.98	0	MELAENA	14	0	1	1	1	Good	3	1	4 SSPS	DIV DISEASE		0	0	4	4	1
2168		9:30:00 AM	1	2	1				0		6	1	M	1		56.56	0	ANAEMIA	6	0	1	1	1	Good	3	0	Normal			0	0	0	0	0	LIMITED BY EXCESS LOOPING
2170		8:45:00 AM	1	2	1				0		24	1	m	1		56.65	0	1D FU	7	0	1	1	1	Satisfactory	2	1	ERYTHEMATOUS MUCOSA			0	0	0	0	0
2287		8:00:00 AM	1	1	4				0		3	0	f	0		56.73	0	ANAEMIA	6	0	0	0	1	Good	3	1	Normal			0	0	0	0	0
2288		8:45:00 AM	1	2	4				0		3	0	m	1		56.73	0	ANAEMIA	6	0	0	0	1	Good	3	1	Normal			0	0	0	0	0
2352		9:00:00 AM	1	1	3				0		14	1	m	1		56.98	0	anaemia	6	0	1	1	1	Poor	1	1	Normal	Normal	Normal	0	0	0	0	0
2447		9:30:00 AM	1	3	3				0		6	1	f	0		56.89	0	colitis FU	7	0	0	0	1	Good	3	1	granular mucosa	Normal	Normal	0	0	0	0	0
2489		9:15:00 AM	1	3	4				0		3	0	m	1		56.52	0	FH of colon cancer	8	1	1	1	1	Good	3	1	Normal	Normal	Normal	0	0	0	0	0
2536		10:15:00 AM	1	4	4				0		21	1	m	1		56.66	0	COLLITIS SURVEILLANCE	7	0	1	1	1	Satisfactory	2	1	Normal	Normal	Normal	0	0	0	0	0	MUCOSA GRANULAR AND ERYTHEMATOUS
2574		9:30:00 AM	1	2	2				0		15	0	f	0		56.39	0	PREVIOUS POLYPS	11	0	1	1	1	Good	3	0	POSS1LE RECURRENCE OF CRC			1	0	0	0	0	RECURRENCE AT ANASTAMOSIS LIMITED SCOPE
92		5:00:00 PM	3	1	3				0		12	0	f	0		57.94	0	ABH	5	0	1	1	1	Good	3	1	MICROCOLITIS			0	0	0	0	0
174		5:30:00 PM	3	1	2				0		14	1	f	0		57.79	0	ANAEMIA	6	0	1	1	1	Good	3	1	Normal			0	0	0	0	0
189		5:30:00 PM	3	1	1				0		8	0	f	0		57.85	0	FHx	8	1	1	1	1	Good	3	1	1 SSP	1SSP		0	0	2	2	1
224		6:00:00 PM	3	2	2				0		14	1	m	1		57.08	0	PREVIOUS POLYPS FU	11	0	1	1	1	Good	3	1	Normal			0	0	0	0	0
251		6:45:00 PM	3	3	1				0		14	1	m	1		57.55	0	ANAEMIA	6	0	1	1	1	Poor	1	1	GRANULAR, CONGESTED, ERYTHEMATOUS MUCOSA			0	0	0	0	0
269		5:30:00 PM	3	1	3				0		20	0	f	0		57.26	0	POLYP ON BARIUM ENEMA	2	0	1	1	1	Good	3	1	9 SSPs			0	0	9	9	1
790		2:00:00 PM	2	3	4				0		15	0	f	0		57.51	0	1D Assessment	7	0	1	1	1	Good	3	1	Normal			0	0	0	0	0	Normal
813		3:30:00 PM	2	4	3			Intermediate	2		21	1	f	0		57.89	0	RECTAL LESION	16	0	1	1	1	Good	3	1	CIRCUMFERENTIAL CARCINOMA	1 SSP		1	0	1	1	1
912		2:00:00 PM	2	2	2				0		20	0	m	1		57.36	0	POLYP ON FS	12	0	ENTOX	2	1	Good	3	1	7 SESSILE	0	0	0	0	7	7	1
946		3:00:00 PM	2	3	3			Intermediate	2		20	0	m	1		57.27	0	PREV POLYPS	11	0	1	1	1	Good	3	1	0	0	0	0	0	0	0	0
999		3:30:00 PM	2	5	3				0		17	1	m	1		57.8	0	ABNormal BARIUM ENEMA	2	0	1	1	1	Good	3	1	2 SESSILE POLYPS	0	0	0	0	2	2	1
1084		2:45:00 PM	2	2	1				0		8	0	m	1		57.47	0	anaemia. AbNormal CT abdomen	3	0	1	1	1	Poor	1	1	Normal	Normal	Normal	0	0	0	0	0
1134		2:45:00 PM	2	3	2				0		15	0	m	1		57.25	0	Anaemia	6	0	1	1	1	Good	3	1	Normal			0	0	0	0	0	Normal
1217		1:30:00 PM	2	1	2				0		15	0	f	0		57.53	0	Anaemia	6	0	1	1	1	Good	3	1	Normal			0	0	0	0	0	Normal
1231		3:30:00 PM	2	6	3				0		17	1	M	1		57.53	0	Previous colonoscopy	11	0	1	1	1	Good	3	0	Normal			0	0	0	0	0	To splenic flexure	EXCESS LOOPING LIMITED SCOPE
1324		1:30:00 PM	2	1	4				0		20	0	m	1		57.76	0	HX OF SCLEROSING CHOLANGITIS	15	0	1	1	1	Satisfactory	2	1	1 SESSILE	Normal	Normal	0	0	1	1	1	GROUP 2 FALT LESIONS
2182		11:00:00 AM	1	4	4			basic	1		21	1	m	1		57.04	0	POLYP ON RECENT COLONOSCOPY	11	0	1	1	1	Good	3	1	8 SSP	2 SSP		0	0	10	10	1
2293		8:00:00 AM	1	1	4				0		3	0	m	1		57.67	0	PREVIOUSLY ABNormal FLEX SIG	11	0	ENTONOX	2	1	Satisfactory	2	1	BENIGN STRICTURE			0	0	0	0	0	EXAM LIMITED BY PATHOLOGY
2305		12:00:00 AM	1	1	4				0		3	0	m	1		57.95	0	anaemia	6	0	1	1	1	Satisfactory	2	1	4 sesile polyps	Normal	Normal	0	0	4	4	1
2505		10:45:00 AM	1	4	4				0		17	1	M	1		57.51	0	PREV COLONOSCOPY	11	0	1	1	1	Good	3	0	Normal	Normal	Normal	0	0	0	0	0	LIMITED BY EXCESS LOOPING
2525		8:45:00 AM	1	1	4				0		14	1	f	0		57.4	0	FHX CRC	8	1	1	1	1	Good	3	1	Normal	Normal	Normal	0	0	0	0	0
2572		8:45:00 AM	1	2	4				0		3	0	f	0		57.59	0	PREVIOUS CRDC	13	0	0	0	1	Poor	1	1	3MM SSP IN CAECUM			0	0	1	1	1
2592		8:00:00 AM	1	1	3				0		30	1	m	1		57.54	0	ABDO MASS ABNormal CT	3	0	ENTON	2	1	Satisfactory	2	1	DIV DIS			0	0	0	0	0
2594		10:15:00 AM	1	5	4				0		3	0	f	0		57.14	0	?	0	0	1	1	1	Good	3	1	Normal			0	0	0	0	0
2602		10:30:00 AM	1	4	3				0		15	0	m	1		57.16	0	ANAEMIA	6	0	1	1	1	Good	3	1	Normal			0	0	0	0	0
2625		9:30:00 AM	1	2	1				0		14	1	m	1		57.08	0	POLYP ON FS	12	0	1	1	1	Good	3	0	MALIGNANT NEOPLASM RECTUM			1	0	0	0	0
85		5:30:00 PM	3	1	3				0		14	1	m	1		58.38	0	ABH, DIARRHOEA, CONSTIPATION, RECTAL LESION	10	0	1	1	1	Good	3	1	12 SESSILE POLYPS TOTAL			0	0	12	12	1
90		6:15:00 PM	3	2	4				0		14	1	m	1		58.16	0	ANAEMIA	6	0	1	1	1	Satisfactory	2	1	1 SES	2SSP	1SSP	0	0	4	4	1
102		6:15:00 PM	3	2	3				0		20	0	m	1		58.69	0	ABH, CHRONIC DIARRHOEA	5	0	0	0	1	Good	3	1	Normal			0	0	0	0	0
153		5:30:00 PM	3	1	2				0		14	1	m	1		58.11	0	ABH, CHRONIC DIARRHOEA	5	0	1	1	1	Good	3	1	Normal			0	0	0	0	0
162		5:30:00 PM	3	1	1				0		20	0	m	1		58.56	0	1D FU	7	0	1	1	1	Good	3	1	Normal			0	0	0	0	0
169		6:00:00 PM	3	2	2				0		14	1	f	0		58.12	0	1D FU	7	0	0	0	1	Poor	1	1	Normal			0	0	0	0	0
178		6:00:00 PM	3	3	2				0		14	1	m	1		58.15	0	ANAEMIA	6	0	1	1	1	Good	3	1	CROHNS			0	0	0	0	0
196		7:00:00 PM	3	4	2				0		16	1	m	1		58.18	0	NOT RECORDED	0	0	1	1	1	Good	3	1	5MM SSP			0	0	1	1	1
205		6:00:00 PM	3	2	1				0		8	0	m	1		58.72	0	Rectal Bleeding Tenesmus, FH Mother CRC, Loose Stools & PR bleeding	14	1	1	1	1	Good	3	1	1 SSP + Multiple Diverticula			0	0	1	1	1	3mm SSP Transverse Colon
261		5:30:00 PM	3	1	1				0		21	1	m	1		58.36	0	RECTAL BLEEDING+ ANAEMIA	14	0	0	0	1	Good	3	1	1 SSP			0	0	1	1	1
797		3:00:00 PM	2	4	3				0		17	1	f	0		58.55	0	ABH	5	0	1	1	1	Good	3	1	Mucosa was patchy inflammation			0	0	0	0	0	No diagnosis made
801		3:00:00 PM	2	3	2				0		23	0	m	1		58.54	0	FH COLON CA	8	1	1	1	1	Good	3	1	Normal			0	0	0	0	0
905		3:00:00 PM	2	3	4			Basic	1		14	1	f	0		58.61	0	ABNormal ABDO CT AND FHX OF CRC	3	1	1	1	1	Satisfactory	2	1	0	0	0	0	0	0	0	0
911		3:30:00 PM	2	5	2				0		23	0	m	1		58.37	0	?	0	0	1	1	1	Good	3	1	0	0	0	0	0	0	0	0
1027		2:00:00 PM	2	2	1				0		15	0	f	0		58.67	0	altered bowel habit	5	0	1	1	1	Good	3	1	Normal	Normal	Normal	0	0	0	0	0
1061		1:30:00 PM	2	1	4			Basic	1		15	0	m	1		58.68	0	FH of CRC	8	1	1	1	1	Good	3	1	Normal	Normal	Normal	0	0	0	0	0
1147		1:30:00 PM	2	1	2				0		23	0	f	0		58.39	0	BLANK	0	0	1	1	1	Good	3	0	Normal			0	0	0	0	0	Limited by severe diverticular disease
1150		3:00:00 PM	2	4	2				0		23	0	f	0		58.89	0	1D assessment	7	0	1	1	1	Good	3	1	Granular			0	0	0	0	0	No diagnosis
1220		3:00:00 PM	2	4	3				0		17	1	m	1		58.07	0	ABH	5	0	ENTO	2	1	Good	3	1	Normal			0	0	0	0	0	Normal
1334		2:00:00 PM	2	1	4				0		20	0	m	1		58.34	0	HX OF SCLEROSING CHOLANGITIS	15	0	1	1	1	Good	3	1	Normal	Normal	Normal	0	0	0	0	0	GROUP 1 FLAT LESIONS
1450		1:30:00 PM	2	1	4				0		20	0	m	1		58.21	0	ANAEMIA	6	0	0	0	1	Good	3	1	Normal			0	0	0	0	0
2209		8:30:00 AM	1	1	2				0		15	0	f	0		58.97	0	ANAEMIA	6	0	1	1	1	Good	3	1	Normal			0	0	0	0	0
2353		10:30:00 AM	1	3	3				0		14	1	f	0		58.35	0	rectal bleeding, bleeding from stoma	14	0	1	1	1	Good	3	1	Normal	Normal	Normal	0	0	0	0	0
2477		8:30:00 AM	1	1	3				0		6	1	f	0		58.14	0	altered bowel habit, rectal bleeding	14	0	1	1	1	Satisfactory	2	1	graunlar mucosa	Normal	Normal	0	0	0	0	0
2511		8:45:00 AM	1	1	4				0		3	0	m	1		58.05	0	?	0	0	1	1	1	Good	3	1	Normal	Normal	Normal	0	0	0	0	0
2513		10:00:00 AM	1	4	2				0		16	1	m	1		58.97	0	PREV POLYPS	11	0	0	0	1	Good	3	1	Normal	Normal	Normal	0	0	0	0	0
2547		8:45:00 AM	1	2	4				0		3	0	f	0		58.87	0	PREV CRC	13	0	1	1	1	Poor	1	1	Normal	Normal	Normal	0	0	0	0	0
2615		9:00:00 AM	1	1	2				0		6	1	m	1		58.67	0	PREVIOUS POLYPS	11	0	1	1	1	PO0	1	0	2 SSPs			0	0	2	2	1	Poor PREP LIMITED
109		6:45:00 PM	3	3	4				0		20	0	m	1		59.73	0	FHx	8	1	ENTO	2	1	Good	3	1	9SESSILE POLYPS, 2 PEDUNC	1 SESSILE POL		0	2	10	12	1
121		4:30:00 PM	3	2	2				0		23	0	m	1		59.68	0	NOT RECORDED	0	0	1	1	1	Poor	1	1	Normal			0	0	0	0	0
131		5:30:00 PM	3	1	1				0		14	1	f	0		59.19	0	ANAEMIA	6	0	1	1	1	Good	3	1	Normal			0	0	0	0	0
171		6:00:00 PM	3	2	2				0		14	1	m	1		59.12	0	1D FU	7	0	1	1	1	Good	3	1	RECTOSIGMOIDITIS			0	0	0	0	0
198		5:30:00 PM	3	1	1				0		8	0	f	0		59.45	0	ANAEMIA, PR BLEED	14	0	1	1	1	Good	3	1	2 SESSILE POLS			0	0	2	2	1
236		6:15:00 PM	3	2	1				0		8	0	f	0		59.15	0	FH CRC	8	1	1	1	1	Good	3	1	Normal			0	0	0	0	0
263		7:00:00 PM	3	3	4				0		14	1	f	0		59.29	0	RECTAL BLEEDING	14	0	1	1	1	Good	3	1	POLYPOID TUMOUR			1	0	0	0	0	LARGE VILLOUS POLYPOID TUMOUR IN UPPER RECTUM
464		2:00:00 PM	2	2	4			Intermediate	2		21	1	m	1		59.54	0	ANAEMIA	6	0	1	1	1	Poor	1	1	1 SESSILE	Normal	Normal	0	0	1	1	1
806		3:30:00 PM	2	5	4				0		16	1	m	1		59.93	0	RECTAL BLEEDING	14	0	1	1	1	Good	3	1	3 SSP			0	0	3	3	1
883		2:00:00 PM	2	2	4			Intermediate	2		21	1	f	0		59.62	0	ABNormal CT	3	0	1	1	1	Poor	1	0	MALIGNANT LESION OF THE RECTUM			1	0	0	0	0	LIMITED BY PATHOLOGY
958		1:30:00 PM	2	1	4			Intermediate	2		2	1	f	0		59.27	0	ALTERED BOWEL HABIT AND RECTAL BLEEDING	14	0	1	1	1	Good	3	1	1 SESSILE POLYP	1 PEDUNCULATED	1 SESSILE	0	1	2	3	1
1033		1:30:00 PM	2	1	2				0		19	0	f	0		59.56	0	rectal bleeding, altered bowel habit, diarrhoea	14	1	1	1	1	Good	3	1	one pedunculated polyp	diverticula	Normal	0	1	0	1	1
1087		3:30:00 PM	2	5	3				0		17	1	f	0		59.94	0	altered bowel habit	5	0	1	1	1	Good	3	0	Normal	Normal	Normal	0	0	0	0	0	LIMITED BY ANGULATED SIGMOID
1101		2:00:00 PM	2	2	3			Intermediate	2		15	0	m	1		59.18	0	Family History	8	1	1	1	1	Good	3	1	Normal			0	0	0	0	0	Normal
1256		2:00:00 PM	2	1	3				0		17	1	f	0		59.21	0	FHX CRC	8	1	1	1	1	Satisfactory	2	1	Normal	Normal	Normal	0	0	0	0	0
1756		8:00:00 AM	1	1	1				0		21	1	m	1		59.02	0	ABNormal BARIUM ENEMA	2	0	1	1	1	Good	3	0	1 CIRCUMFERENTIAL CARCINOMA			1	0	0	0	0	STUDY LIMITED BY PATHOLOGY ENCOUNTERED
2181		10:30:00 AM	1	3	4			basic	1		21	1	m	1		59.06	0	FH: CRC	8	0	1	1	1	Satisfactory	2	1	Normal			0	0	0	0	0
2206		9:30:00 AM	1	2	4			Intermediate	2		28	1	m	1		59.91	0	SUSPICION OF COLONIC LESION ON IMAGING	3	0	1	1	1	Good	3	1	Normal			0	0	0	0	0
2250		9:45:00 AM	1	3	4				0		21	1	f	0		59.81	0	1D FU	7	0	1	1	1	Poor	1	1	Normal			0	0	0	0	0
2317		8:45:00 AM	1	1	3			Intermediate	2		2	1	f	0		59.46	0	previous polyps and colonoscopy	11	0	1	1	1	Satisfactory	2	1	Normal	Normal	Normal	0	0	0	0	0
2336		8:30:00 AM	1	1	4				0		21	1	m	1		59.3	0	polyps on FS	12	0	1	1	1	Satisfactory	2	1	1 sesile polyp	flat adenoma	Normal	1	0	1	1	1
3		6:30:00 PM	3	3	4				0		21	11	F	0		60.51	0	FOB Screening	9	0	1	1	1	Good	3	1				0	0	0	0	0	DIVERTICULAR DIS
6		6:00:00 PM	3	3	1				0		21	1	m	1		60.39	0	FOB Screening	9	0	1	1	1	Good	3	1	1 PED 3 SESS	4 SESS		0	1	7	8	1	1 PEDUNC, 7 SSP
7		6:30:00 PM	3	4	1				0		21	1	f	0		60.38	0	FOB Screening	9	0	1	1	1	Good	3	1	1SSP			0	0	1	1	1	1 SSP SIGMOID 3MM
9		5:30:00 PM	3	1	1				0		27	0	m	1		60.56	0	FOB Screening	9	0	0	0	1	Poor	1	1	8MM PEDUNC	3MM SESSILE		0	1	1	2	1
29		5:30:00 PM	3	1	3				0		21	1	m	1		60.78	0	FOB Screening	9	0	1	1	1	Good	3	1	2 SESSILE POLYPS			0	0	2	2	1
31		6:30:00 PM	3	3	3				0		21	1	f	0		60.34	0	FOB Screening	9	0	1	1	1	Good	3	1	CARCINOMA RECTAL			1	0	0	0	0	3 BIOPSIES
33		5:30:00 PM	3	1	3				0		21	1	f	0		60.52	0	FOB Screening	9	0	1	1	1	Good	3	1	6MM SESSILE POLYP ADENOMA AND DIV DIS			0	0	1	1	1	1 6MM POLYP SESSILE ADENOMA?
38		5:30:00 PM	3	2	4				0		4	1	f	0		60.34	0	FOB Screening	9	0	1	1	1	Good	3	1	2MM SESSILE POL	2CM SESSILE		0	0	2	2	1
41		5:30:00 PM	3	1	1				0		4	1	f	0		60.34	0	FOB Screening	9	0	1	1	1	Good	3	1	1 2MM SSP			0	0	1	1	1
48		6:00:00 PM	3	2	2				0		15	0	f	0		60.37	0	FOB Screening	9	0	1	1	1	Good	3	1	4CM PEDUNC POLYP			0	1	0	1	1
54		7:00:00 PM	3	4	2				0		21	1	m	1		60.24	0	FOB Screening	9	0	1	1	1	Satisfactory	2	1	Normal BUT DIVERTICULAE			0	0	0	0	0
225		5:30:00 PM	3	1	2				0		20	0	f	0		60.13	0	1D FU	7	0	1	1	1	Good	3	1	1 x 8mm FLAT POLYP			0	1	0	1	1	Flat Polyp detected by chromoendoscopy suspicious for DALM
232		5:30:00 PM	3	1	1				0		8	0	f	0		60.36	0	PREVIOUS POLYPS FU	11	0	1	1	1	Satisfactory	2	1	1 SSP	1 SSP	1 PEDUNCULATED POLYP	0	1	2	3	1	1 SSP (Involving Rectum), 1 x 2mm SSP (Involving Proximal Descending), 1 x 8mm area of Pedunculated Polyp (Distal Sigmoid)
233		5:30:00 PM	3	1	3				0		20	0	m	1		60.49	0	SCLEROSING CHOLANGITIS FU	15	0	1	1	1	Satisfactory	2	1	TWO AREAS OF SMALL FLAT LESIONS			0	2	0	2	1	2 LIKELY POST INFLAMMATORY FLAT LESIONS WITH NO WORRYING FEATURES
280		5:30:00 PM	3	1	2				0		23	0	m	1		60.25	0	ABNormal ABDO CT	3	0	0	0	1	Good	3	1	Normal			0	0	0	0	0
302		2:00:00 PM	2	2	4				0		28	1	f	0		60.42	0	FOB Screening	9	0	1	1	1	Good	3	1	Normal			0	0	0	0	0	Normal
320		1:00:00 PM	2	1	3				0		28	1	f	0		60.41	0	FOB Screening	9	0	1	1	1	Good	3	1	One 2mm sessile polyp			0	0	1	1	1	Colonic polyps
358		2:00:00 PM	2	2	4				0		21	1	m	1		60.48	0	FOB Screening	9	0	1	1	1	Satisfactory	2	1	1.5 cm sessile polyp	8mm sessile polyp, 6mm sessile polyp	8mm peduculated polyp, 10mm pedunculated polyp	0	2	3	5	1	Colonic polyps
398		1:00:00 PM	2	1	2				0		15	0	f	0		60.44	0	FOB Screening	9	0	0	0	1	Poor	1	1	Normal			0	0	0	0	0	Normal
402		1:30:00 PM	2	1	1				0		12	0	f	0		60.57	0	FOB screening	9	0	1	1	1	Good	3	1	Normal	Normal	Normal	0	0	0	0	0
408		1:30:00 PM	2	1	4				0		28	1	m	1		60.39	0	FOB screening	9	0	1	1	1	Good	3	1	1 SESSILE	1 SESSILE	Normal	0	0	2	2	1	GROUP 3 DIVERTICULA
429		2:30:00 PM	2	3	4				0		15	0	m	1		60.41	0	FOB screening	9	0	1	1	1	Good	3	1	Normal	Normal	Normal	0	0	0	0	0
431		2:00:00 PM	2	2	2				0		12	0	m	1		60.69	0	FOB screening	9	0	ENTOX	2	1	Good	3	1	1 SESSILE	Normal	Normal	0	0	1	1	1
434		2:30:00 PM	2	2	2				0		15	0	m	1		60.36	0	FOB screening	9	0	1	1	1	Good	3	1	1 PEDUNCULATED 2 SESSILE	1 PEDUNCULATED	Normal	0	2	2	4	1
453		2:00:00 PM	2	3	1				0		12	0	m	1		60.38	0	FOB screening	9	0	ENTOX	2	1	Good	3	1	3 PEDUNCULATED	Normal	Normal	0	3	0	3	1
454		2:30:00 PM	2	4	1				0		12	0	m	1		60.46	0	FOB screening	9	0	ENTOX	2	1	Good	3	1	2 SESSILE	Normal	Normal	0	0	2	2	1
460		2:00:00 PM	2	3	2				0		28	1	f	0		60.33	0	FOB screening	9	0	1	1	1	Good	3	1	Normal	Normal	Normal	0	0	0	0	0
472		2:30:00 PM	2	3	2				0		12	0	m	1		60.41	0	FOB screening	9	0	1	1	1	Good	3	1	Normal	Normal	Normal	0	0	0	0	0	GROUP 1 CONGESTED HAEMORRHOIDS
489		2:30:00 PM	2	2	2				0		15	0	m	1		60.31	0	FOB screening	9	0	1	1	1	Good	3	1	Normal	Normal	Normal	0	0	0	0	0	GROUP 1 DIVERTICULA
492		2:00:00 PM	2	2	1				0		12	0	f	0		60.39	0	FOB screening	9	0	1	1	1	Satisfactory	2	1	Normal	Normal	Normal	0	0	0	0	0
493		2:30:00 PM	2	3	1				0		12	0	f	0		60.17	0	FOB screening	9	0	1	1	1	Good	3	1	1 SESSILE	Normal	Normal	0	0	1	1	1
534		3:00:00 PM	2	4	4				0		15	0	f	0		60.56	0	FOB s	9	0	1	1	1	Good	3	1	multiple sessile polyps	Normal	Normal	0	0	multiple?	#VALUE!	1
536		2:00:00 PM	2	2	1				0		12	0	m	1		60.33	0	FOB s	9	0	1	1	1	Satisfactory	2	1	divertticula 2 pedunculated	Normal	Normal	0	2	1	3	1
544		1:30:00 PM	2	1	2				0		12	0	m	1		60.3	0	FOB screening	9	0	1	1	1	Good	3	1	Normal	0	0	0	0	0	0	0
549		2:30:00 PM	2	3	4				0		28	1	m	1		60.35	0	FOB screening	9	0	1	1	1	Good	3	1	pedunc. polyp	one sesile polyp	Normal	0	1	1	2	1
557		1:30:00 PM	2	1	2				0		4	1	m	1		60.33	0	FOB screening	9	0	1	1	1	Good	3	1	2 sesile polyps	Normal	Normal	0	0	2	2	1
566		2:00:00 PM	2	2	4				0		28	1	m	1		60.46	0	FOB screening	9	0	1	1	1	Poor	1	0	Normal	Normal	Normal	0	0	0	0	0	solid stool obscuring view
578		1:30:00 PM	2	1	1				0		12	0	f	0		60.31	0	FOB screening	9	0	1	1	1	Good	3	1	Normal	Normal	Normal	0	0	0	0	0
603		2:00:00 PM	2	2	2				0		12	0	m	1		60.25	0	FOB Screening	9	0	1	1	1	Good	3	1	1SSP RECTUM	3 PEDUNC SIGMOID POLYPS		0	3	1	4	1
613		2:00:00 PM	2	2	1				0		12	0	m	1		60.44	0	FOB Screening	9	0	1	1	1	Satisfactory	2	1	Normal			0	0	0	0	0
617		2:30:00 PM	2	3	2				0		12	0	m	1		60.45	0	FOB Screening	9	0	0	0	1	Good	3	1	42MM SESSILE POLYP			0	0	1	1	1
619		2:00:00 PM	2	2	2				0		15	0	m	1		60.3	0	FOB Screening	9	0	1	1	1	Good	3	1	Normal			0	0	0	0	0
628		1:30:00 PM	2	1	2				0		12	0	m	1		60.34	0	FOB Screening	9	0	0	0	1	Good	3	1	10MM PEDUNC POLYP, 15MM PEDUNC POLYP			0	2	0	2	1
633		2:30:00 PM	2	3	2				0		15	0	f	0		60.35	0	FOB Screening	9	0	1	1	1	Good	3	1	Normal			0	0	0	0	0
640		2:00:00 PM	2	3	1				0		15	0	m	1		60.66	0	FOB Screening	9	0	1	1	1	Good	3	1	3MM SSP	3MM SSP		0	0	2	2	1	HYPERPLASTIC'
655		1:00:00 PM	2	1	2				0		12	0	f	0		60.45	0	FOB Screening	9	0	1	1	1	Good	3	1	Normal			0	0	0	0	0
669		2:00:00 PM	2	3	2				0		28	1	m	1		60.39	0	FOB Screening	9	0	1	1	1	Good	3	1	14MM PEDUNC POL	5MM SSP		0	1	1	2	1
688		1:30:00 PM	2	2	4				0		28	1	m	1		60.83	0	FOB Screening	9	0	1	1	1	Good	3	1	6MM SSP			0	0	1	1	1
695		1:30:00 PM	2	1	2				0		15	0	m	1		60.32	0	FOB Screening	9	0	1	1	1	Good	3	1	Normal			0	0	0	0	0
701		2:30:00 PM	2	3	3				0		4	1	f	0		60.3	0	FOB Screening	9	0	1	1	1	Satisfactory	2	1	Normal			0	0	0	0	0	Normal
709		1:30:00 PM	2	2	1				0		28	1	m	1		60.3	0	FOB Screening	9	0	1	1	1	Satisfactory	2	1	One 7mm sessile polyp			0	0	1	1	1	Colonic Polyp
714		1:30:00 PM	2	2	1				0		12	0	f	0		60.36	0	FOB Screening	9	0	Pethidine, Midazolam and ENTO	3	1	Good	3	0	Normal			0	0	0	0	0	Unable to progress further due to patient discomfort
729		1:30:00 PM	2	1	2				0		15	0	m	1		60.31	0	FOB Screening	9	0	1	1	1	Good	3	1	One 4mm sessile polyp	One 5mm sessile polyp, one 9mm pedunculated polyp	Group 3: one 9mm pedunculated polyp; Group 4: one >2cm sessile polyp	0	2	3	5	1	No diagnosis
735		2:30:00 PM	2	4	1				0		12	0	f	0		60.54	0	FOB Screening	9	0	1	1	1	Good	3	1	One 3mm sessile polyp			0	0	1	1	1	Rectal polyp
746		1:30:00 PM	2	2	1				0		12	0	m	1		60.31	0	FOB Screening	9	0	1	1	1	Good	3	1	Normal			0	0	0	0	0	Normal
754		2:30:00 PM	2	3	2				0		15	0	m	1		60.26	0	FOB Screening	9	0	1	1	1	Good	3	1	Two sessile polyps (the largest being 8mm)	One 4mm sessile polyp, one 2.5cm pedunculated polyp		0	1	3	4	1	No diagnosis
755		3:00:00 PM	2	4	2				0		15	0	m	1		60.36	0	FOB Screening	9	0	1	1	1	Good	3	1	One >2cm sessile polyp	One 3mm sessile polyp		0	0	2	2	1	No diagnosis
766		1:00:00 PM	2	1	4				0		12	0	m	1		60.39	0	FOB Screening	9	0	1	1	1	Good	3	1	One 3.2cm pedunculated polyp, one 3mm sessile polyp			0	1	1	2	1	Colonic polyps
770		1:30:00 PM	2	1	4				0		15	0	m	1		60.34	0	FOB Screening	9	0	1	1	1	Good	3	1	Solitary ulcer			0	0	0	0	0	No diagnosis
772		2:30:00 PM	2	3	4				0		15	0	m	1		60.3	0	FOB Screening	9	0	1	1	1	Satisfactory	2	1	Normal			0	0	0	0	0	Normal
810		1:30:00 PM	2	1	3			Intermediate	2		15	0	m	1		60.82	0	PREV POLYPS	11	0	1	1	1	Good	3	1	2 SSP			0	0	2	2	1
836		3:00:00 PM	2	5	3				0		17	1	m	1		60.19	0	FH COLON CA	8	1	1	1	1	Good	3	1	1 SSP			0	0	1	1	1
862		1:30:00 PM	2	1	3				0		17	1	m	1		60.92	0	ALTERED BOWEL HABITS + ABDNormal BARIUM ENEMA	2	0	1	1	1	Good	3	1	DIVERTICULA			0	0	0	0	0
887		3:00:00 PM	2	3	3				0		17	1	m	1		60.15	0	? 1D	7	0	1	1	1	Good	3	1	Normal			0	0	0	0	0
952		2:30:00 PM	2	2	3				0		17	1	m	1		60.13	0	PREV POLYPS	11	0	1	1	1	Good	3	1	0	0	0	0	0	0	0	0
1031		3:30:00 PM	2	3	2				0		14	1	m	1		60.99	0	colitis FU	7	0	1	1	1	Satisfactory	2	1	granular, ertythematous mucosa	atrophic mucosa	Normal	0	0	0	0	0
1143		3:30:00 PM	2	4	4				0		16	1	f	0		60.51	0	1D assessment	7	0	1	1	1	NO INFO	0	0	Granula, congested			0	0	0	0	0	No diagnosis
1228		1:30:00 PM	2	1	3				0		17	1	m	1		60.3	0	Previous polyps	11	0	1	1	1	Poor	1	1	One 3mm sessile polyp, one 1.5cm pedunculated polyp			0	1	1	2	1	Rectum?!
1312		2:30:00 PM	2	2	3				0		17	1	f	0		60.95	0	PREV SURGERY AND FHX OF CRC AND HNPCC	13	1	1	1	1	Good	3	1	Normal	Normal	Normal	0	0	0	0	0
1407		2:30:00 PM	2	3	2				0		23	0	f	0		60.99	0	ABH, CHRONIC DIARRHOEA	5	0	ENTO	2	1	Good	3	1	DIV DISEASE			0	0	0	0	0	DIV DISEASE
1473		10:00:00 AM	1	4	2				0		2	1	m	1		60.4	0	FOB Screening	9	0	ENTO	2	1	Good	3	1	Normal			0	0	0	0	0
1485		9:30:00 AM	1	2	1				0		21	1	f	0		60.49	0	PREVIOUS POLYPS	11	0	1	1	1	Good	3	1	5MM SSP			0	0	1	1	1
1502		9:30:00 AM	1	4	2				0		2	1	f	0		60.43	0	FOB	9	0	1	1	1	Poor	1	1	Normal			0	0	0	0	0	Normal
1509		8:30:00 AM	1	1	4				0		2	1	f	0		60.34	0	FOB	9	0	1	1	1	Good	3	1	One polypoidal tumur			1	0	0	0	0	Colonic Carcinoma
1512		9:00:00 AM	1	1	1				0		21	0	m	1		60.51	0	FOB	9	0	1	1	1	Satisfactory	2	1	Granular			0	0	0	0	0	UC
1520		10:00:00 AM	1	5	2				0		15	0	f	0		60.45	0	FOB	9	0	1	1	1	Good	3	1	Normal			0	0	0	0	0	Normal
1549		8:30:00 AM	1	1	4				0		21	1	f	0		60.39	0	FOB	9	0	1	1	1	Good	3	1	One 3mm sessile polyp	diverticula		0	0	1	1	1	Colonic polyps, diverticular disease
1556		9:00:00 AM	1	2	4				0		28	1	f	0		60.8	0	FOB	9	0	1	1	1	Good	3	1	Normal			0	0	0	0	0	Normal
1561		9:00:00 AM	1	3	2				0		2	1	f	0		60.51	0	FOB	9	0	1	1	1	Poor	1	1	Ulcer			0	0	0	0	0	No diagnosis
1580		8:30:00 AM	1	2	4				0		4	1	f	0		60.44	0	FOB	9	0	1	1	1	Satisfactory	2	1	One 18mm pedunculated polyp			0	1	0	1	1	No diagnosis
1585		9:00:00 AM	1	2	4				0		28	0	m	1		60.49	0	FOB	9	0	1	1	1	Good	3	1	Normal			0	0	0	0	0	Normal
1586		9:30:00 AM	1	3	4				0		28	0	f	0		60.34	0	FOB	9	0	1	1	1	Good	3	1	Diverticula	Diverticula		0	0	0	0	0	Diverticular disease
1597		9:00:00 AM	1	1	1				0		21	1	m	1		60.56	0	FOB	9	0	1	1	1	Good	3	1	Two sessile polyps (largets 5mm)	Simple haemorrhoids		0	0	2	2	1	Colonic polyps, haemorrhoids
1605		8:00:00 AM	1	1	2				0		2	1	f	0		60.36	0	FOB	9	0	1	1	1	Good	3	1	One 22mm sessile polyp	Diverticula		0	0	1	1	1	Colonic polyps
1616		10:30:00 AM	1	4	1				0		21	1	m	1		60.38	0	FOB	9	0	0	0	1	Satisfactory	2	1	2.5cm pedunculated polyp			0	1	0	1	1	Rectal polyp
1619		9:00:00 AM	1	3	2				0		2	1	f	0		60.5	0	FOB	9	0	1	1	1	Satisfactory	2	1	Two sessile polyps (largest 10mm) One 3mm sessile polyp			0	0	3	3	1	Colonic polyps
1624		10:00:00 AM	1	5	4				0		4	1	m	1		60.38	0	FOB	9	0	1	1	1	Good	3	1	One 2mm sessile polyp	One 8mm pedunculated polyp		0	1	1	2	1	No diagnosis
1674		9:00:00 AM	1	1	4				0		21	1	f	0		60.77	0	FOB	9	0	1	1	1	Good	3	1	Normal			0	0	0	0	0	Normal
1685		9:00:00 AM	1	3	2				0		2	1	f	0		60.33	0	FOB	9	0	1	1	1	Good	3	1	3MM SSP			0	0	1	1	1
1696		9:00:00 AM	1	1	4				0		28	1	m	1		60.33	0	FOB	9	0	1	1	1	Good	3	1	ERYTHEMATOUS AND DIVERTICULAE			0	0	0	0	0
1700		8:30:00 AM	1	2	2				0		2	1	f	0		60.38	0	FOB Screening Colonoscopy	9	0	1	1	1	Poor	1	1	1 SSP	1 SSP		0	0	2	2	1
1708		10:00:00 AM	1	5	4				0		4	1	m	1		60.32	0	FOB Screening Colonoscopy	9	0	ENTONOX & BUSCOPAN	2	1	Good	3	1	DIVERTICULA			0	0	0	0	0
1709		9:00:00 AM	1	1	4				0		21	1	m	1		60.37	0	FOB Screening Colonoscopy	9	0	0	0	1	Good	3	1	1 PEDUNCULATED	3 SSP	2 SSP	0	1	5	6	1
1713		9:30:00 AM	1	2	1				0		21	1	m	1		60.39	0	FOB Screening Colonoscopy	9	0	1	1	1	Good	3	1	5CM ULCERATIVE TUMOUR	GRANULAR MUCOSA WITH APHTHOUS ULCERS		1	0	0	0	0
1719		9:30:00 AM	1	4	2				0		15	0	m	1		60.97	0	FOB Screening Colonoscopy	9	0	1	1	1	Good	3	1	Normal			0	0	0	0	0
1735		8:30:00 AM	1	2	4				0		15	0	m	1		60.33	0	FOB Screening Colonoscopy	9	0	1	1	1	Poor	1	1	2 SSP	1 PEDUNCULATED		0	1	2	3	1
1758		8:30:00 AM	1	2	2				0		2	1	f	0		60.45	0	FOB SCREENING COLONOSCOPY	9	0	1	1	2	Good	3	1	Normal			0	0	0	0	0
1760		9:30:00 AM	1	4	2				0		2	1	m	1		60.3	0	FOB SCREENING COLONOSCOPY	9	0	0	0	1	Good	3	1	4 SSP	1 SSP		0	0	5	5	1
1766		9:00:00 AM	1	1	4				0		21	1	m	1		60.3	0	FOB	9	0	1	1	1	Good	3	1	Normal			0	0	0	0	0
1776		9:00:00 AM	1	3	2				0		2	1	m	1		60.39	0	FOB	9	0	1	1	1	Satisfactory	2	1	2 SSP			0	0	2	2	1
1780		8:30:00 AM	1	2	4				0		4	1	m	1		60.66	0	FOB	9	0	1	1	1	Good	3	1	Normal			0	0	0	0	0
1804		8:00:00 AM	1	1	4				0		4	1	f	0		60.36	0	FOB	9	0	1	1	1	Good	3	1	1 SSP			0	0	1	1	1
1808		10:00:00 AM	1	5	4				0		4	1	f	0		60.4	0	FOB	9	0	1	1	1	Satisfactory	2	1	DIVERTICULA			0	0	0	0	0
1813		8:00:00 AM	1	1	4				0		4	1	f	0		60.32	0	FOB	9	0	1	1	1	Good	3	1	Normal			0	0	0	0	0
1845		9:30:00 AM	1	3	1				0		21	1	m	1		60.43	0	FOB	9	0	1	1	1	Satisfactory	2	1	Normal			0	0	0	0	0
1863		9:00:00 AM	1	3	2				0		2	1	f	0		60.34	0	FOB	9	0	1	1	1	Good	3	1	2MM SSPs			0	0	1	1	1
1878		9:00:00 AM	1	3	2				0		2	1	f	0		60.31	0	FOB	9	0	1	1	1	Poor	1	1	Normal	VERY Poor BOWEL PREP		0	0	0	0	0
1880		10:00:00 AM	1	5	2				0		2	1	f	0		60.46	0	FOB	9	0	1	1	1	Satisfactory	2	1	DIV DIS	17MM PEDUNC POLYP		0	1	0	1	1
1883		9:00:00 AM	1	3	4				0		4	1	m	1		60.3	0	FOB	9	0	1	1	1	Satisfactory	2	1	DIV DIS	13MM PEDUNC POL IN DIS SIG		0	1	0	1	1
1889		10:00:00 AM	1	4	4				0		28	1	m	1		60.24	0	FOB	9	0	1	1	1	Good	3	1	COLITIS			0	0	0	0	0
1900		8:30:00 AM	1	2	2				0		15	0	f	0		60.28	0	FOB SCREENING	9	0	1	1	1	Good	3	0	Normal	1 PEDUNCULATED	Normal	0	1	0	1	1	GROUP 1 DIVERTICULA, LIMITED BY PATHOLOGY
1904		8:00:00 AM	1	1	1				0		15	0	f	0		60.36	0	FOB SCREENING	9	0	1	1	1	Good	3	1	Normal	Normal	Normal	0	0	0	0	0	GROUP 1 DIVERTICULA
1913		8:30:00 AM	1	2	2				0		15	0	f	0		60.3	0	FOB SCREENING	9	0	1	1	1	Good	3	0	Normal	Normal	Normal	0	0	0	0	0	LIMTED BY EXCESS LOOPING
1930		9:30:00 AM	1	1	1				0		15	0	f	0		60.44	0	FOB SCREENING	9	0	1	1	1	Good	3	1	Normal	Normal	Normal	0	0	0	0	0	GROUP 1 MUCOSA GRANULAR AND ERYTHEMATOUS
1933		8:00:00 AM	1	1	2				0		2	1	f	0		60.39	0	FOB SCREENING	9	0	1	1	1	Good	3	1	4 SESSILE	1 SESSILE	Normal	0	0	5	5	1
1944		9:00:00 AM	1	2	4				0		12	0	f	0		60.21	0	FOB SCREENING	9	0	1 AND ENTOX	3	1	Good	3	0	Normal	Normal	Normal	0	0	0	0	0	LIMITED BY PATIENT DISCOMFORT
1945		9:30:00 AM	1	3	4				0		28	1	m	1		60.32	0	FOB SCREENING	9	0	1	1	1	Good	3	1	Normal	Normal	Normal	0	0	0	0	0
1953		9:30:00 AM	1	4	4				0		15	0	f	0		60.39	0	FOB SCREENING	9	0	1	1	1	Satisfactory	2	1	1 PEDUNCULATED	1 PEDUNCULATED	Normal	0	2	0	2	1
1959		9:30:00 AM	1	2	1				0		21	1	f	0		60.39	0	FOB SCREENING	9	0	1	1	1	Good	3	1	Normal	1 SESSILE	Normal	0	0	1	1	1	GROUP 1 DIVERTICULA
1961		10:30:00 AM	1	4	1				0		21	1	m	1		60.28	0	FOB SCREENING	9	0	1	1	1	Good	3	1	Normal	Normal	Normal	0	0	0	0	0	GROUP 1 HAEMORRHOIDS
1981		8:00:00 AM	1	1	4				0		4	1	m	1		60.28	0	FOB SCREENING	9	0	1 AND ENTOX	3	1	Good	3	1	1 SESSILE	1 SESSILE	1 SESSILE	0	0	3	3	1
1987		9:30:00 AM	1	4	4				0		21	1	m	1		60.37	0	FOB SCREENING	9	0	1	1	1	Satisfactory	2	1	1 SESSILE	2 SESSILE AND 1 PEDUNCULATED	2 SESSILE	0	1	5	6	1
2002		9:00:00 AM	1	1	4				0		28	1	m	1		60.24	0	FOB SCREENING	9	0	1	1	1	Satisfactory	2	1	Normal	Normal	Normal	0	0	0	0	0
2003		9:30:00 AM	1	2	4				0		15	0	m	1		60.25	0	FOB SCREENING	9	0	1	1	1	Good	3	1	1 SESSILE AND 1 PEDUNCULATED	Normal	Normal	0	1	1	2	1	GROUP 1 DIVERTICULA
2012		9:30:00 AM	1	4	2				0		12	0	f	0		60.29	0	FOB SCREENING	9	0	1	1	1	Good	3	1	Normal	Normal	Normal	0	0	0	0	0
2027		8:30:00 AM	1	2	2				0		15	0	m	1		60.33	0	FOB SCREENING	9	0	1	1	1	Good	3	1	Normal	Normal	Normal	0	0	0	0	0
2035		8:00:00 AM	1	1	2				0		2	1	m	1		60.34	0	FOB SCREENING	9	0	1	1	1	Poor	1	0	Normal	Normal	Normal	0	0	0	0	0	INCOMPLETE ENDOSCOPY DUE TO Poor BOWEL PREP
2036		8:30:00 AM	1	2	2				0		2	1	f	0		60.27	0	FOB SCREENING	9	0	1	1	1	Satisfactory	2	1	Normal	Normal	Normal	0	0	0	0	0
2052		10:00:00 AM	1	5	2				0		2	1	m	1		60.5	0	FOB SCREENING	9	0	1	1	1	Satisfactory	2	1	1 PEDUNCULATED	2 SESSILE	1 PEDUNCULATED	0	2	2	4	1	SIGMOID DIVERTICULOSIS
2053		8:00:00 AM	1	1	4				0		4	1	m	1		60.28	0	FOB SCREENING	9	0	1	1	1	Satisfactory	2	1	Normal	Normal	Normal	0	0	0	0	0
2055		9:00:00 AM	1	3	4				0		4	1	m	1		60.38	0	FOB SCREENING	9	0	1	1	1	Satisfactory	2	1	1 SESSILE	Normal	Normal	1	0	1	1	1	GROUP 2 CARCINOMA
2056		9:30:00 AM	1	4	4				0		4	1	f	0		60.33	0	FOB SCREENING	9	0	1	1	1	Satisfactory	2	1	Normal	Normal	Normal	0	0	0	0	0
2084		8:30:00 AM	1	2	4				0		4	1	m	1		60.38	0	FOB SCREENING	9	0	1	1	1	Satisfactory	2	1	1 SESSILE	Normal	Normal	0	0	1	1	1
2087		10:00:00 AM	1	5	4				0		4	1	f	0		60.37	0	FOB SCREENING	9	0	1	1	1	Satisfactory	2	1	Normal	Normal	Normal	0	0	0	0	0
2094		8:30:00 AM	1	2	2				0		2	1	f	0		60.55	0	FOB SCREENING	9	0	1	1	1	Satisfactory	2	1	Normal	Normal	Normal	0	0	0	0	0
2096		9:30:00 AM	1	4	2				0		2	1	m	1		60.42	0	FOB SCREENING	9	0	1	1	1	Poor	1	1	2 SESSILE	Normal	Normal	0	0	2	2	1
2124		8:00:00 AM	1	1	2				0		2	1	m	1		60.58	0	FOB	9	0	1	1	1	Satisfactory	2	1	Normal			0	0	0	0	0
2127		9:30:00 AM	1	4	2				0		2	1	f	0		60.41	0	FOB	9	0	1	1	1	Satisfactory	2	1	Normal			0	0	0	0	0
2184		9:30:00 AM	1	2	1				0		6	1	f	0		60.15	0	ABNormal ABDO CT	3	0	1	1	1	Satisfactory	2	0	INFLAMMATORY STRICTURE			0	0	0	0	0	STRICTURE LIMITED SCOPE TO DISTAL SIGMOID COLON
2356		9:45:00 AM	1	2	3				0		21	1	f	0		60.23	0	previous polyps	11	0	1	1	1	Good	3	1	post-polypectomy scar, 1 sesile polyp	polypectomy scar, tattoed mucosa	Normal	0	0	0	0	0
2380		1:30:00 PM	1	1	2				0		20	0	m	1		60.87	0	anaemia	6	0	0	0	1	Good	3	0	congested, erythematous haemorrhagic mucosa	Normal	Normal	0	0	0	0	0	LIMITED BY STRICTURE
2398		8:15:00 AM	1	1	4				0		3	0	f	0		60.74	0	none given	0	0	1	1	1	Satisfactory	2	1	granular mucosa, multiple polyps	Normal	Normal	0	0	multiple	#VALUE!	1	guessing 5?
2430		10:00:00 AM	1	3	1				0		8	0	f	0		60.48	0	previous polyps	11	0	1	1	1	Satisfactory	2	1	diverticula	1 sesile polyp	1 pedunculated polyp	0	1	1	2	1
2539		10:45:00 AM	1	3	4				0		21	1	m	1		60.38	0	PREV SURG AND FHX OF HNPCC	13	1	0	0	1	Good	3	1	1 SESSILE	1 SESSILE	1 SESSILE	0	0	3	3	1
2556		8:45:00 AM	1	1	4				0		6	1	f	0		60.48	0	PREVIOUS POLYPS	11	0	1	1	1	Poor	1	0	Normal			0	0	0	0	0	LIMITED BY Poor BOWLE PREP
2583		8:30:00 AM	1	1	4				0		21	1	m	1		60.27	0	PREVIOUS POLYPS	11	0	1	1	1	Good	3	1	3MM SSP	4 SSPS	MULTIPLE SSP	0	0	7	7	1
66		6:15:00 PM	3	3	3				0		20	0	m	1		61.62	0	COLITIS F/U	7	0	1	1	1	Good	3	1	ENTEROCOLITIS			0	0	0	0	0
144		5:45:00 PM	3	1	3				0		20	0	m	1		61.49	0	ANAEMIA	6	0	0	0	1	Good	3	1	Normal			0	0	0	0	0
176		7:00:00 PM	3	4	2				0		14	1	f	0		61.33	0	1D FU	7	0	1	1	1	Good	3	1	Normal			0	0	0	0	0
185		6:15:00 PM	3	2	3				0		15	0	m	1		61.86	0	ANAEMIA	6	0	1	1	1	Good	3	1	Normal			0	0	0	0	0
214		5:30:00 PM	3	1	3				0		3	0	m	1		61.92	0	ABNormal ABDO CT	3	0	0	0	1	Good	3	1	1 PEDUNCULATED POLYP			0	1	0	1	1	1 x 3mm pedunculated polyp
226		5:30:00 PM	3	1	3				0		20	0	f	0		61.79	0	1D FU	7	0	1	1	1	Good	3	1	1 SSP			0	0	1	1	1	1 x 3mm SSP
321		1:30:00 PM	2	2	3				0		28	1	m	1		61.52	0	FOB Screening	9	0	1	1	1	Good	3	1	One 2mm sessile polyp			0	0	1	1	1	Colonic Polyps
356		3:00:00 PM	2	3	2				0		12	0	f	0		61.72	0	FOB Screening	9	0	0	0	1	Good	3	1	Several diverticula present			0	0	0	0	0	Diverticular disease
588		2:00:00 PM	2	2	1				0		12	0	m	1		61.65	0	FOB screening	9	0	1	1	1	Good	3	1	1 sesile polyp	Normal	Normal	0	0	1	1	1
611		3:00:00 PM	2	4	4				0		15	0	m	1		61.68	0	FOB Screening	9	0	1	1	1	Good	3	1	2 MM SSP MID TRANSVERSE			0	0	1	1	1
612		1:00:00 PM	2	1	1				0		12	0	f	0		61.74	0	FOB Screening	9	0	1	1	1	Good	3	1	2MM SSP IN ASC COL			0	0	1	1	1
779		1:30:00 PM	2	1	4				0		15	0	f	0		61.27	0	1D Assessment	7	0	1	1	1	Good	3	1	Normal			0	0	0	0	0	Normal
960		3:00:00 PM	2	3	4			Intermediate	2		21	1	f	0		61.1	0	COLLITIS ASSESMENT	7	0	1	1	1	Good	3	1	0	0	0	0	0	0	0	0	GROUP 1 MUCOSA ERYTHEMATOUS AND GRANULOMATOUS
1067		3:00:00 PM	2	3	4			Basic	1		21	1	f	0		61.58	0	FH of CRC	8	1	1	1	1	Good	3	1	sesile polyp	sesile polyp	Normal	0	0	2	2	1
1119		2:30:00 PM	2	3	1				0		15	0	f	0		61.3	0	To exclude 1D	7	0	1	1	1	Good	3	1	Normal			0	0	0	0	0	Normal
1200		2:00:00 PM	2	1	3				0		20	0	f	0		61.24	0	Anaemia	6	0	0	0	1	Good	3	0	3cm smooth stricture			0	0	0	0	0	Inserted to rectum	STRICUTER LIMITED
1355		1:30:00 PM	2	1	3				0		17	1	m	1		61.45	0	ANAEMIA	6	0	1	1	1	Good	3	1	Normal	Normal	Normal	0	0	0	0	0
1358		3:30:00 PM	2	4	3				0		20	0	m	1		61.17	0	COLITIS SURVEILLANCE	7	0	1	1	1	Satisfactory	2	1	Normal	Normal	Normal	0	0	0	0	0	GROUP 1 FLAT LESIONS
2057		8:00:00 AM	1	1	4				0		28	1	f	0		61.6	0	SCREENING SURVELLIANCE	9	0	1	1	1	Good	3	1	Normal	Normal	Normal	0	0		0	0
2089		8:30:00 AM	1	2	4				0		28	1	m	1		61.15	0	FOB SCREENING	9	0	1	1	1	Good	3	1	1 SESSILE	Normal	Normal	0	0	1	1	1
2097		10:00:00 AM	1	5	2				0		2	1	m	1		61.71	0	PREV SURGERY AND PREV POLYPS	11	0	0	0	1	Poor	1	1	1 SESSILE	1 SESSILE	Normal	0	0	2	2	1
2119		10:00:00 AM	1	5	4				0		28	1	m	1		61.84	0	SCREENING SURVEILLANCE	9	0	1	1	1	Good	3	1	2 SSP	1 SSP	2 SSP	0	0	5	5	1	1 SSP IN GROUP 3 IS ACTUALLY IN GROUP 4
2126		9:00:00 AM	1	3	2				0		2	1	m	1		61.75	0	FOB	9	0	1	1	2	Satisfactory	2	1	2 SSP			0	0	2	2	1
2197		9:30:00 AM	1	2	3			Intermediate	2		15	0	f	0		61.57	0	ANAEMIA	6	0	1	1	1	Poor	1	0	Normal			0	0	0	0	0	LIMITED BY Poor BOWEL PREP
2291		10:15:00 AM	1	4	4				0		21	1	m	1		61.85	0	RECTAL BLEEDING	14	0	1	1	1	Satisfactory	2	1	1 SSP	2 SSP	DIVERTICULA	0	0	3	3	1
2393		8:45:00 AM	1	1	1				0		24	1	m	1		61.72	0	FH of CRC	8	0	0	0	1	Good	3	1	?adenoma	diverticula	Normal	0	0	0	0	0
2396		10:30:00 AM	1	4	1				0		24	1	f	0		61.69	0	abNormal CT abdomen	3	0	1	1	1	Poor	1	1	diverticula	Normal	Normal	0	0	0	0	0
2487		10:30:00 AM	1	3	2				0		6	1	f	0		61.96	0	altered bowel habit	5	0	1	1	1	Good	3	1	Normal	Normal	Normal	0	0	0	0	0
2499		10:00:00 AM	1	4	4				0		7	1	m	1		61.52	0	anaemia	6	0	1	1	1	Satisfactory	2	1	2 polyps	Normal	Normal	0	2	0	2	1
2533		9:00:00 AM	1	2	4				0		21	1	m	1		61.08	0	POLYP ON FS	12	0	1	1	1	Good	3	1	1 SESSILE AND 2 PEDUNCULATED	1 SESSILE	Normal	0	2	2	4	1
2636		9:30:00 AM	1	2	3				0		14	1	f	0		61.19	0	POLYP ON FS	12	0	1	1	1	Satisfactory	2	1	8MM SSO	4MORE SSPS	8MM PEDUNC POLYP	0	1	5	6	1
2654		9:00:00 AM	1	1	3				0		21	1	f	0		61.74	0	POLYP ON FS	12	0	1	1	1	Good	3	1	1.5CM SSP			0	0	1	1	1	ADMITTED FOR OBSERCATION AND POSS1LE SIG COLECTOMY AS 0P DEFECT
5		5:30:00 PM	3	1	1				0		21	1	f	0		62.66	0	FOB Screening	9	0	0	0	1	Good	3	1	1 POLYP			0	1	0	1	1	1 10MM POLYP
24		6:30:00 PM	3	3	2				0		4	1	f	0		62.38	0	FOB Screening	9	0	0	0	1	Good	3	1	Normal			0	0	0	0	0
26		6:00:00 PM	3	1	1				0		2	1	m	1		62.65	0	FOB Screening	9	0	1	1	1	Good	3	1	1 20MM PEDUNC POLYP			0	1	0	1	1
27		6:30:00 PM	3	2	1				0		2	1	m	1		62.45	0	FOB Screening	9	0	1	1	1	Good	3	1	NORM BUT DIV DIS			0	0	0	0	0
30		6:00:00 PM	3	2	3				0		21	1	f	0		62.44	0	FOB Screening	9	0	1	1	1	Good	3	1	1 3MM RECTAL SSP			0	0	1	1	1
32		7:00:00 PM	3	4	3				0		21	1	m	1		62.41	0	FOB Screening	9	0	0	0	1	Good	3	1	Normal			0	0	0	0	0
35		6:30:00 PM	3	3	3				0		21	1	f	0		62.39	0	FOB Screening	9	0	1	1	1	Good	3	1	Normal			0	0	0	0	0
44		6:00:00 PM	3	1	4				0		21	1	m	1		62.35	0	FOB Screening	9	0	1	1	1	Poor	1	0	Normal BUT Poor VIE1, Poor PREP			0	0	0	0	0
51		5:30:00 PM	3	1	2				0		21	1	m	1		62.31	0	FOB Screening	9	0	1	1	1	Good	3	1	10MM PEDUNC POLYP			0	1	0	1	1
60		7:30:00 PM	3	5	3				0		21	1	m	1		62.44	0	FOB	9	0	0	0	1	Good	3	1	Normal			0	0	0	0	0
64		6:00:00 PM	3	2	3				0		20	0	m	1		62.74	0	PREV CRC	13	0	1	1	1	Good	3	1	1 2MM SESSILE POLYP			0	0	1	1	1
268		6:45:00 PM	3	3	3				0		20	0	m	1		62.25	0	RECTAL BLEEDING	14	0	0	0	1	Good	3	1	ULCERS	2MM SSP	-	0	0	1	1	1	ULC COLITIS
313		3:00:00 PM	2	4	2				0		12	0	f	0		62.5	0	FOB Screening	9	0	1	1	1	Good	3	1	One 2mm sessile polyp			0	0	1	1	1	Rectal Polyp
330		2:00:00 PM	2	1	2				0		15	0	f	0		62.46	0	FOB Screening	9	0	1	1	1	Good	3	1	One ? Malignancy was found			?1	0	0	0	0	No diagnosis made- ?malignancy
376		3:00:00 PM	2	4	4				0		4	1	f	0		62.54	0	FOB Screening	9	0	ENTO	2	1	Good	3	1	Normal			0	0	0	0	0	Normal
385		1:30:00 PM	2	1	4				0		28	1	f	0		62.44	0	FOB Screening	9	0	1	1	1	Good	3	1	Several diverticula			0	0	0	0	0	Diverticular disease
387		2:30:00 PM	2	3	4				0		28	1	m	1		62.56	0	FOB Screening	9	0	1	1	1	Good	3	1	Two sessile polyps (the largest being 3mm)			0	0	2	2	1	Colonic polyps
391		2:30:00 PM	2	2	2				0		4	1	m	1		62.69	0	FOB Screening	9	0	1	1	1	Good	3	1	Several diverticula, one 10mm peduiculated polyp			0	1	0	1	1	No diagnosis made
410		2:30:00 PM	2	3	4				0		28	1	m	1		62.65	0	FOB screening	9	0	1	1	1	Good	3	1	Normal	Normal	Normal	0	0	0	0	0
416		2:00:00 PM	2	2	2				0		12	0	f	0		62.46	0	FOB screening	9	0	1	1	1	Good	3	1	Normal	Normal	Normal	0	0	0	0	0	GROUP 1 DIVERTICULA AND HAEMORRHOIDS
418		2:00:00 PM	2	1	2				0		15	0	f	0		62.54	0	FOB screening	9	0	1	1	1	Good	3	1	Normal	Normal	Normal	0	0	0	0	0
446		2:30:00 PM	2	3	1				0		12	0	m	1		62.43	0	FOB screening	9	0	ENTOX	2	1	Good	3	1	Normal	Normal	Normal	0	0	0	0	0
458		1:00:00 PM	2	1	2				0		28	1	m	1		62.39	0	FOB screening	9	0	1	1	1	Good	3	1	1 PEDUNCULATED	Normal	Normal	0	1	0	1	1
459		1:30:00 PM	2	2	2				0		28	1	f	0		62.49	0	FOB screening	9	0	1	1	1	Good	3	1	1 SESSILE	1 SESSILE	Normal	0	0	2	2	1
473		2:00:00 PM	2	1	2				0		15	0	f	0		62.44	0	FOB screening	9	0	1	1	1	Good	3	1	1 SESSILE	Normal	Normal	0	0	1	1	1
485		1:30:00 PM	2	1	1				0		15	0	m	1		62.53	0	FOB screening	9	0	0	0	1	Good	3	1	Normal	Normal	Normal	0	0	0	0	0
488		2:00:00 PM	2	1	2				0		15	0	m	1		62.35	0	FOB screening	9	0	1	1	1	Good	3	1	Normal	Normal	Normal	0	0	0	0	0
495		2:00:00 PM	2	2	2				0		12	0	f	0		62.9	0	FOB screening	9	0	1	1	1	Good	3	1	Normal	Normal	Normal	0	0	0	0	0
501		1:30:00 PM	2	1	1				0		12	0	m	1		62.34	0	FOB s	9	0	1	1	1	Good	3	1	Normal	Normal	Normal	0	0	0	0	0
513		1:00:00 PM	2	1	4				0		28	1	f	0		62.32	0	FOB s	9	0	1	1	1	Good	3	1	Normal	Normal	Normal	0	0	0	0	0
520		3:00:00 PM	2	4	1				0		12	0	m	1		62.38	0	FOB s	9	0	1	1	1	Good	3	1	1 polypoidal 1 sessile	Normal	Normal	0	1	1	2	1
535		1:30:00 PM	2	1	1				0		12	0	f	0		62.47	0	FOB s	9	0	1	1	1	Good	3	1	1 polypoidal 1 sessile polyp	Normal	Normal	0	1	1	2	1
543		2:30:00 PM	2	3	1				0		12	0	m	1		62.3	0	FOB screening	9	0	1	1	1	Good	3	1	sesile polyps	0	0	0	0	2	2	1
563		2:00:00 PM	2	3	2				0		15	0	f	0		62.34	0	FOB screening	9	0	1	1	1	Good	3	1	Normal	Normal	Normal	0	0	0	0	0
583		1:30:00 PM	2	1	4				0		28	1	f	0		62.43	0	FOB screening	9	0	1	1	1	Good	3	1	diverticula 1 pedunc polyp	Normal	Normal	0	1	0	1	1
591		2:00:00 PM	2	2	2				0		12	0	m	1		62.46	0	FOB screening	9	0	1	1	1	Good	3	1	diverticula, 1 sesile 1 pedunculated	Normal	Normal	0	1	1	2	1
596		1:30:00 PM	2	1	1				0		12	0	f	0		62.39	0	FOB screening	9	0	1	1	1	Satisfactory	2	1	1 sesile polyp	Normal	Normal	0	0	1	1	1
601		2:30:00 PM	2	3	1				0		12	0	f	0		62.32	0	FOB Screening	9	0	1	1	1	Satisfactory	2	1	Normal			0	0	0	0	0
649		2:30:00 PM	2	4	4				0		28	1	f	0		62.44	0	FOB Screening	9	0	1	1	1	Good	3	1	DIV DIS			0	0	0	0	0	Normal BUT DIV DIS
657		2:00:00 PM	2	3	2				0		12	0	f	0		62.67	0	FOB Screening	9	0	1	1	1	Satisfactory	2	1	Normal			0	0	0	0	0
661		2:30:00 PM	2	3	2				0		15	0	f	0		62.37	0	FOB Screening	9	0	1	1	1	Good	3	1	9MM SSP			0	0	1	1	1	RECTUM SSP
665		2:00:00 PM	2	3	2				0		15	0	m	1		62.49	0	FOB Screening	9	0	1	1	1	Good	3	1	Normal			0	0	0	0	0
697		2:30:00 PM	2	3	2				0		15	0	m	1		62.78	0	FOB Screening	9	0	1	1	1	Good	3	1	Normal			0	0	0	0	0
702		3:00:00 PM	2	4	3				0		15	0	m	1		62.46	0	FOB Screening	9	0	1	1	1	Good	3	1	Several Diverticula			0	0	0	0	0	Essentially Normal
712		3:00:00 PM	2	5	1				0		28	1	m	1		62.41	0	FOB Screening	9	0	1	1	1	Good	3	1	One 3cm sulcerative tumour	One 5mm sessile polyp		1	0	1	1	1	Colonic Polyp and Colonic Carcinoma
713		1:00:00 PM	2	1	1				0		12	0	f	0		62.41	0	FOB Screening	9	0	Only Pethidine (25mg and 3mg)	4	1	Good	3	1	Normal			0	0	0	0	0	Normal
726		1:30:00 PM	2	2	2				0		12	0	m	1		62.37	0	FOB Screening	9	0	1	1	1	Good	3	1	Normal			0	0	0	0	0	Normal
736		1:00:00 PM	2	1	2				0		12	0	f	0		62.35	0	FOB Screening	9	0	1	1	1	Good	3	1	Several diverticula, one 17mm pedunculated polyp			0	1	0	1	1	Colonic polyps, diverticular disease.
739		2:30:00 PM	2	4	2				0		12	0	m	1		62.68	0	FOB Screening	9	0	1	1	1	Satisfactory	2	1	Normal			0	0	0	0	0	Normal
751		2:30:00 PM	2	4	2				0		12	0	m	1		62.49	0	FOB Screening	9	0	1	1	1	Good	3	1	One 4cm polypoidal tumour			1	0	0	0	0	Rectal carcinoma
760		2:00:00 PM	2	3	4				0		12	0	m	1		62.54	0	FOB Screening	9	0	1	1	1	Good	3	1	One 3mm sessile polyp, one 3mm sessile polyp			0	0	2	2	1	Colonic polyps
763		2:00:00 PM	2	2	4				0		15	0	m	1		62.77	0	FOB Screening	9	0	1	1	1	Good	3	1	Multiple diverticula	A few sessile polyps (the largest being 4mm)		0	0	A few!	#VALUE!	1	No diagnosis
775		1:30:00 PM	2	2	4				0		12	0	m	1		62.71	0	FOB Screening	9	0	1	1	1	Satisfactory	2	1	Normal			0	0	0	0	0	Normal
823		3:30:00 PM	2	5	4			Intermediate	2		28	1	f	0		62	0	FH COLON CA	8	1	1	1	1	Good	3	1	Normal			0	0	0	0	0
856		2:00:00 PM	2	2	3				0		17	1	f	0		62.39	0	ABNormal CT	3	0	1	1	1	Good	3	1	MELANOSIS			0	0	0	0	0
928		3:00:00 PM	2	4	2				0		23	0	f	0		62.83	0	?	0	0	0	0	1	Good	3	1	0	0	0	0	0	0	0	0
985		3:00:00 PM	2	3	1				0		15	0	f	0		62.45	0	ANAEMIA	6	0	1	1	1	Poor	1	0	0	0	0	0	0	0	0	0	LIMITED BY INADEQUETE BOWEL PREP
988		2:00:00 PM	2	2	2				0		23	0	f	0		62.53	0	ABNormal BARIUM ENEMA	2	0	1	1	1	Good	3	1	0	0	0	0	0	0	0	0
1010		3:30:00 PM	2	5	2				0		16	1	f	0		62.46	0	altered bowel habit	5	0	1	1	1	Good	3	1	Normal	Normal	Normal	0	0	0	0	0
1030		2:30:00 PM	2	2	2				0		14	1	m	1		62.78	0	malaena	14	0	1	1	1	Satisfactory	2	1	psyudopolyps	Normal	Normal	0	0	0	0	0
1057		3:00:00 PM	2	3	2				0		23	0	f	0		62.54	0	none given	0	0	1	1	1	Good	3	1	Normal	Normal	Normal	0	0	0	0	0
1064		3:30:00 PM	2	4	4			Basic	1		21	1	m	1		62.11	0	previous polyps	11	0	1	1	1	Good	3	1	diverticula	5 sesile polyps	Normal	0	0	5	5	1
1095		3:00:00 PM	2	3	4				0		15	0	m	1		62.62	0	previous polyps	11	0	1	1	1	Good	3	1	Normal	Normal	Normal	0	0	0	0	0
1121		1:30:00 PM	2	1	2				0		23	0	m	1		63	0	Previous polyps	11	0	ENTO	2	1	Good	3	1	Normal			0	0	0	0	0	Normal
1189		2:15:00 PM	2	1	4				0		21	1	m	1		62.77	0	Previous polyps	11	0	0	0	1	Good	3	1	10mm sessile polyp			0	0	1	1	1	Colonic polyps
1272		2:00:00 PM	2	1	4				0		20	0	f	0		62.72	0	COLITIS SURVEILLANCE	7	0	1	1	1	Good	3	1	MULITPLE SESSILE	Normal	Normal	0	0	MULTIPLE	#VALUE!	1
1354		1:30:00 PM	2	1	3				0		23	1	m	1		62.22	0	PREV SRUGERY AND SUSPICOUS LESION ON IMAGING AND PREV CARCINOMA	13	0	0	0	1	Good	3	1	1 SESSILE	Normal	Normal	0	0	1	1	1
1360		2:30:00 PM	2	3	2				0		16	1	m	1		62.15	0	ABNormal ABDO CT	3	0	1	1	1	Good	3	1	Normal	Normal	Normal	1	0	0	0	0	GROUP1 FUNGATING TUMOUR
1370		3:30:00 PM	2	5	3				0		17	1	f	0		62.27	0	ALTERED BOWEL HABIT, CHRONIC DIARRHOEA	5	0	1	1	1	Good	3	1	Normal	Normal	Normal	0	0	0	0	0	GROUP 1 DIVERTICULA
1463		8:00:00 AM	1	1	4				0		15	0	F	0		62.4	0	FOB Screening	9	0	1	1	1	Satisfactory	2	1	5MM PEDUNC POLYP			0	1	0	1	1
1493		8:30:00 AM	1	2	4				0		4	1	m	1		62.32	0	FOB Screening	9	0	1	1	1	Good	3	1	4MM SSP	3MM SSP		0	0	2	2	1
1516		8:00:00 AM	1	1	2				0		15	0	f	0		62.45	0	FOB	9	0	1	1	1	Satisfactory	2	1	Normal			0	0	0	0	0	Normal
1517		8:30:00 AM	1	2	2				0		15	0	m	1		62.62	0	FOB	9	0	1	1	1	Satisfactory	2	1	Two pedunculated polyps (largest 2.5cm)			0	2	0	2	1	No diagnosis
1521		8:00:00 AM	1	1	4				0		4	1	m	1		62.43	0	FOB	9	0	ENTO	2	1	Satisfactory	2	1	One 3mm sessile polyp	One 4mm sessile polyp	One 5mm sessile polyp, one 7mm sessile polpy,one 2cm sessile polyp	0	0	5	5	1	No diagnosis
1527		9:30:00 AM	1	3	4				0		28	1	m	1		62.48	0	FOB	9	0	1	1	1	Good	3	1	One 10mm pedunculated polyp	One 3mm sessile polyp	One 4mm sessile polyp	0	1	2	3	1	Colonic polyps, rectal polyps
1533		8:30:00 AM	1	2	4				0		4	1	m	1		62.36	0	FOB	9	0	1	1	1	Satisfactory	2	1	One 13 mm sessile polyp	Two sessile polyps (largest beiong 5mm)	Four sessile polyps (largest being 2mm); one 18mm sessile polyp	0	0	8	8	1	No diagnosis
1541		9:00:00 AM	1	1	1				0		21	1	m	1		62.48	0	FOB	9	0	0	0	1	Good	3	1	9mm pedunculated polyp	5mmsessile polyp		0	1	1	2	1	Colonic polyps
1557		9:30:00 AM	1	3	4				0		28	1	f	0		62.38	0	FOB	9	0	1	1	1	Good	3	1	Diverticula	diverticula		0	0	0	0	0	Diverticular disease
1566		9:30:00 AM	1	4	4				0		4	1	m	1		62.59	0	FOB	9	0	ENTO	2	1	Poor	1	1	Two sessile polyps (largest 3mm)			0	0	2	2	1	No diagnosis
1577		9:00:00 AM	1	3	2				0		2	1	m	1		62.51	0	FOB	9	0	1	1	1	Good	3	1	One 3mm sessile polyp			0	0	1	1	1	No diagnosis
1594		9:30:00 AM	1	2	4				0		21	1	f	0		62.71	0	FOB	9	0	0	0	1	Good	3	1	Three sessile polyps (largest 6mm)	3mm sessile polyp		0	0	4	4	1	Colonic polyps
1596		10:30:00 AM	1	4	4				0		21	1	m	1		62.45	0	FOB	9	0	1	1	1	Good	3	1	3mm sessile polyp			0	0	1	1	1	rectal polyp
1613		9:00:00 AM	1	1	1				0		21	1	m	1		62.51	0	FOB	9	0	1	1	1	Good	3	1	Congested, oedematous	2cm peduculated polyps		0	1	0	1	1	No diagnosis
1615		10:00:00 AM	1	3	1				0		21	1	m	1		62.51	0	FOB	9	0	0	0	1	Good	3	1	10mm pedunculated polyp			0	1	0	1	1	Colonic polyps
1621		8:30:00 AM	1	2	4				0		4	1	m	1		62.86	0	FOB	9	0	1	1	1	Satisfactory	2	1	One 35mm probable carcinoma			1	0	0	0	0	No diagnosis
1627		9:30:00 AM	1	3	4				0		28	1	f	0		62.35	0	FOB	9	0	1	1	1	Poor	1	1	One 5mm sessile polyp			0	0	1	1	1	Colonic polyps
1638		10:30:00 AM	1	4	4				0		21	1	m	1		62.42	0	FOB	9	0	0	0	1	Good	3	1	Normal			0	0	0	0	0	Normal
1648		8:30:00 AM	1	2	4				0		4	1	f	0		62.82	0	FOB	9	0	1	1	1	Good	3	1	One 8mm sessile polyp			0	0	1	1	1	No diagnosis
1652		8:30:00 AM	1	1	4				0		28	1	f	0		62.66	0	FOB	9	0	1	1	1	Good	3	1	One 5mm sessile polyp	One 2mm sessile polyp		0	0	2	2	1	Colonic Polyps
1664		10:00:00 AM	1	5	4				0		4	1	m	1		62.45	0	FOB	9	0	1	1	1	Good	3	1	Two sessile polyps (largest 9mm)			0	0	2	2	1	No diagnosis
1669		8:00:00 AM	1	1	4				0		4	1	m	1		62.78	0	FOB	9	0	ENTO	2	1	Good	3	1	Diverticular	Congested haemorrhoids		0	0	0	0	0	No diagnosis
1673		10:00:00 AM	1	5	4				0		4	1	f	0		62.42	0	FOB	9	0	1	1	1	Good	3	1	Normal			0	0	0	0	0	Normal
1675		9:30:00 AM	1	2	4				0		21	1	f	0		62.77	0	FOB	9	0	1	1	1	Poor	1	1	Normal			0	0	0	0	0
1676		10:00:00 AM	1	3	4				0		21	1	f	0		62.4	0	FOB	9	0	1	1	1	Good	3	1	DIVERTICULAE			0	0	0	0	0
1677		9:30:00 AM	1	2	1				0		21	1	m	1		62.75	0	FOB	9	0	0	0	1	Good	3	1	10MM PEDUNC POLYP			0	1	0	1	1
1679		10:30:00 AM	1	4	1				0		21	1	m	1		62.64	0	FOB	9	0	0	0	1	Good	3	1	3CM SSP	2 PEDUNC POLYPS	4 MORE PEDUNCS AND 1 SSPS	0	6	2	8	1
1680		8:00:00 AM	1	1	2				0		15	0	m	1		62.62	0	FOB	9	0	1	1	1	Good	3	1	DIV DIS			0	0	0	0	0
1683		8:00:00 AM	1	1	2				0		2	1	m	1		62.71	0	FOB	9	0	1	1	1	Poor	1	1	2 SSPs			0	0	2	2	1
1684		8:30:00 AM	1	2	2				0		2	1	f	0		62.62	0	FOB	9	0	1	1	1	Good	3	1	Normal			0	0	0	0	0
1694		9:30:00 AM	1	4	4				0		4	1	m	1		62.58	0	FOB	9	0	1	1	1	Good	3	0	SMOOTH STRICTURE AND TELANGIECTASIA PREVENTED ENDO			0	0	0	0	0	PREVENTED BY STRICTURE
1734		8:00:00 AM	1	1	4				0		15	0	m	1		62.62	0	FOB Screening Colonoscopy	9	0	1	1	1	Good	3	1	1 SSP	1 SSP		0	0	2	2	1
1740		10:00:00 AM	1	3	4				0		21	1	f	0		62.55	0	POLYP ON RECENT COLONOSCOPY	11	0	1	1	1	Good	3	1	1 SSP + 1 PEDUNCULATED			0	1	1	2	1
1744		8:00:00 AM	1	1	2				0		2	1	m	1		62.78	0	FOB SCREENING COLONOSCOPY	9	0	1	1	1	Satisfactory	2	1	APHTHOUS ULCERS	DIVERTICULA		0	0	0	0	0
1746		9:00:00 AM	1	3	2				0		2	1	f	0		62.38	0	FOB SCREENING COLONOSCOPY	9	0	1	1	1	Satisfactory	2	1	1 SSP	1 SSP		0	0	2	2	1
1752		8:30:00 AM	1	1	4				0		28	1	m	1		62.45	0	FOB SCREENING COLONOSCOPY	9	0	1	1	1	Poor	1	1	1 PEDUNCULATED			0	1	0	1	1
1754		9:30:00 AM	1	3	4				0		28	1	m	1		62.33	0	FOB SCREENING COLONOSCOPY	9	0	1	1	1	Satisfactory	2	1	2 SSP			0	0	2	2	1
1768		10:00:00 AM	1	3	4				0		15	0	f	0		62.52	0	FOB	9	0	1	1	1	Good	3	1	1 SSP			0	0	1	1	1
1775		8:30:00 AM	1	2	2				0		2	1	f	0		62.71	0	FOB	9	0	1	1	1	Satisfactory	2	1	1 SSP	1 SSP		0	0	2	2	1
1777		9:30:00 AM	1	4	2				0		2	1	m	1		62.6	0	FOB	9	0	1	1	1	Good	3	1	2 SSP + 1 PEDUNCULATED			0	1	2	3	1
1788		8:30:00 AM	1	2	2				0		2	1	f	0		62.38	0	FOB	9	0	1	1	1	Poor	1	1	Normal			0	0	0	0	0
1790		9:30:00 AM	1	4	2				0		2	1	m	1		62.41	0	FOB	9	0	ENTONOX	2	1	Satisfactory	2	1	PINWORMS SEEN			0	0	0	0	0
1814		8:30:00 AM	1	2	4				0		4	1	m	1		62.58	0	FOB	9	0	1	1	1	Satisfactory	2	1	4 SSP	1 SSP		0	0	5	5	1
1816		9:30:00 AM	1	4	4				0		4	1	f	0		62.51	0	FOB	9	0	1	1	1	Poor	1	1	1 PEDUNCULATED			0	1	0	1	1
1817		10:00:00 AM	1	5	4				0		4	1	f	0		62.42	0	FOB	9	0	1	1	1	Poor	1	1	Normal			0	0	0	0	0
1823		8:30:00 AM	1	2	2				0		2	1	m	1		62.41	0	FOB	9	0	1	1	1	Satisfactory	2	1	Normal			0	0	0	0	0
1827		8:00:00 AM	1	1	4				0		4	1	m	1		62.5	0	FOB	9	0	1	1	1	Satisfactory	2	1	Normal			0	0	0	0	0
1842		10:30:00 AM	1	4	4				0		21	1	f	0		62.35	0	ABNormal ABDO CT	3	0	1	1	1	Good	3	1	1 PEDUNCULATED	1 SSP		0	1	1	2	1
1850		10:00:00 AM	1	3	1				0		21	1	m	1		62.65	0	FOB	9	0	0	0	1	Good	3	1	1 FUNGATING TUMOUR + 1 SSP	2 SSP		1	0	3	3	1
1853		8:30:00 AM	1	2	2				0		2	1	f	0		62.24	0	FOB	9	0	1	1	1	Good	3	1	Normal			0	0	0	0	0
1857		8:30:00 AM	1	2	4				0		4	1	m	1		62.4	0	FOB	9	0	ENTONOX	2	1	Satisfactory	2	1	1 SSP	1 SSP	1 SSP	0	0	3	3	1
1866		8:30:00 AM	1	2	4				0		4	1	m	1		62.37	0	FOB	9	0	1	1	1	Good	3	1	Normal			0	0	0	0	0
1882		8:30:00 AM	1	2	4				0		4	1	f	0		62.38	0	FOB	9	0	ENTONOX	2	1	Satisfactory	2	1	Normal			0	0	0	0	0
1896		9:00:00 AM	1	3	2				0		2	1	f	0		62.27	0	FOB	9	0	1	1	1	Satisfactory	2	1	NORMLA			0	0	0	0	0
1911		10:30:00 AM	1	3	1				0		21	1	f	0		62.6	0	FOB SCREENING AND ABNormal ABDO CT	3	0	1	1	1	Good	3	1	Normal	Normal	Normal	1	0	0	0	0	GROUP 1 POLYPOIDAL TUMOUR AND GROUP 2 DIVERTICULA
1931		10:00:00 AM	1	2	1				0		15	0	f	0		62.83	0	FOB SCREENING	9	0	1	1	1	Poor	1	1	Normal	Normal	Normal	0	0	0	0	0
1948		9:30:00 AM	1	3	2				0		2	1	f	0		62.51	0	FOB SCREENING	9	0	1	1	1	Satisfactory	2	1	1 SESSILE	1 PEDUNCULATED	1 SESSILE	0	1	2	3	1
1957		10:00:00 AM	1	3	4				0		21	1	f	0		62.86	0	FOB SCREENING AND PREV POLYPS	9	0	1	1	1	Good	3	1	Normal	Normal	Normal	0	0	0	0	0
1958		10:30:00 AM	1	4	4				0		21	1	f	0		62.78	0	FOB SCREENING	9	0	1	1	1	Good	3	1	Normal	Normal	Normal	0	0	0	0	0
1963		8:30:00 AM	1	2	2				0		2	1	f	0		62.36	0	FOB SCREENING	9	0	1	1	1	Good	3	1	1 SESSILE	Normal	Normal	0	0	1	1	1
1976		8:00:00 AM	1	1	2				0		2	1	m	1		62.36	0	FOB SCREENING	9	0	1	1	1	Satisfactory	2	1	4 SESSILE	2 SESSILE AND 1 PEDUNCULATED	1 SESSILE	0	1	7	8	1
1985		8:30:00 AM	1	2	4				0		21	1	m	1		62.4	0	FOB SCREENING	9	0	1	1	1	Good	3	1	1 SESSILE	Normal	Normal	0	0	1	1	1
1993		8:00:00 AM	1	1	2				0		2	1	m	1		62.46	0	FOB SCREENING	9	0	1	1	1	Satisfactory	2	1	1 SESSILE	Normal	Normal	0	0	1	1	1
1994		8:30:00 AM	1	2	2				0		2	1	f	0		62.53	0	FOB SCREENING	9	0	1	1	1	Good	3	1	1 PEDUNCULATED	Normal	Normal	0	1	0	1	1
1999		8:30:00 AM	1	2	4				0		4	1	f	0		62.75	0	FOB SCREENING	9	0	1	1	1	Good	3	1	Normal	Normal	Normal	0	0	0	0	0	GROUP 1 DIVERTICULA
2014		8:00:00 AM	1	1	4				0		4	1	f	0		62.39	0	FOB SCREENING	9	0	1	1	1	Good	3	1	1 SESSILE	1 SESSILE	1 PEDUNCULATED	0	1	2	3	1
2015		9:00:00 AM	1	2	4				0		4	1	m	1		62.37	0	FOB SCREENING	9	0	1	1	1	Good	3	1	1 SESSILE	1 SESSILE	1 PEDUNCULATED	0	1	2	3	1
2023		8:30:00 AM	1	1	1				0		21	1	m	1		62.37	0	FOB SCREENING	9	0	1	1	1	Good	3	1	Normal	Normal	Normal	0	0	0	0	0
2024		9:00:00 AM	1	2	1				0		21	1	f	0		62.92	0	FOB SCREENING	9	0	1	1	1	Good	3	1	Normal	Normal	Normal	0	0	0	0	0
2029		9:30:00 AM	1	4	2				0		15	0	m	1		62.54	0	FOB SCREENING	9	0	1	1	1	Satisfactory	2	1	Normal	Normal	Normal	0	0	0	0	0	GROUP 1 DIVERTICULA
2044		10:00:00 AM	1	5	4				0		15	0	m	1		62.47	0	FOB SCREENING	9	0	1	1	1	Poor	1	1	1 PEDUNCULATED	Normal	Normal	0	1	0	1	1	GROUP 2 DIVERTICULA
2060		9:30:00 AM	1	4	4				0		28	1	m	1		62.49	0	FOB SCREENING	9	0	1	1	1	Good	3	1	Normal	Normal	Normal	0	0	0	0	0
2063		8:30:00 AM	1	2	2				0		2	1	m	1		62.69	0	FOB SCREENING	9	0	1	1	1	Satisfactory	2	1	Normal	Normal	Normal	0	0	0	0	0	GROUP 1 DIVERTICULA
2065		12:00:00 AM	1	4	2				0		2	1	m	1		62.43	0	FOB SCREENING	9	0	1	1	1	Satisfactory	2	1	1 PEDUNCULATED	Normal	Normal	0	1	0	1	1
2090		9:00:00 AM	1	3	4				0		28	1	f	0		62.37	0	FOB SCREENING	9	0	1	1	1	Good	3	1	Normal	Normal	Normal	0	0	0	0	0
2098		8:00:00 AM	1	1	4				0		4	1	m	1		62.41	0	FOB SCREENING	9	0	1	1	1	Satisfactory	2	1	Normal	Normal	Normal	0	0	0	0	0	GROUP 1 DIVERTICULA
2135		8:00:00 AM	1	1	4				0		21	1	f	0		62.76	0	FOB	9	0	1	1	1	Poor	1	1	2 SSP			0	0	2	2	1
2146		8:30:00 AM	1	2	4				0		28	1	m	1		62.37	0	FOB	9	0	1	1	1	Good	3	1	Normal			0	0	0	0	0
2157		9:30:00 AM	1	4	1				0		2	1	m	1		62.44	0	FOB	9	0	1	1	1	Satisfactory	2	1	2 SSP + 3 PEDUNCULATED	3 SSP	3 SSP	0	3	8	11	1	2 SSP FROM GROUP 3 ARE FROM GROUP 4
2173		10:30:00 AM	1	5	2				0		16	1	f	0		62.34	0	ANAEMIA	6	0	ENTONOX	2	1	Good	3	1	Normal			0	0	0	0	0
2202		9:30:00 AM	1	2	4			Intermediate	2		21	1	m	1		62.09	0	FH:CRC	8	1	1	1	1	Good	3	1	Normal			0	0	0	0	0
2220		10:30:00 AM	1	5	2				0		15	0	m	1		62.84	0	1D FU	7	0	1	1	1	Good	3	1	Normal			0	0	0	0	0
2222		8:30:00 AM	1	2	4				0		3	0	m	1		62.35	0	1D FU	7	0	1	1	1	Poor	1	1	ERYTHEMATOUS MUCOSA			0	0	0	0	0
2223		10:45:00 AM	1	4	4				0		3	0	m	1		62.22	0	ANAEMIA	6	0	1	1	1	Good	3	1	1 SSP	1 SSP	1 SSP	0	0	3	3	1
2247		9:00:00 AM	1	2	4				0		12	1	m	1		62.96	0	1D FU	7	0	1	1	1	Good	3	1	1 ULCERATIVE TUMOUR			1	0	0	0	0
2355		9:00:00 AM	1	1	3				0		21	1	m	1		62.47	0	abNormal barium followthrough	2	0	1	1	1	Satisfactory	2	1	post-opperative stricture	Normal	Normal	0	0	0	0	0
2389		9:00:00 AM	1	1	1				0		6	1	m	1		62.98	0	previous Ca	13	0	1	1	1	Good	3	1	Normal	Normal	Normal	0	0	0	0	0
2470		9:45:00 AM	1	2	4				0		21	1	m	1		62.44	0	previous polyps	11	0	0	0	1	Good	3	1	5 pedunculated polyps	Normal	Normal	0	5	0	5	1
2474		8:45:00 AM	1	1	1				0		24	1	m	1		62.59	0	previous polyps	11	0	0	0	1	??	0	1	diverticula	Normal	Normal	0	0	0	0	0
2481		10:15:00 AM	1	5	4				0		3	0	m	1		62.46	0	none given	0	0	1	1	1	Satisfactory	2	1	ngranular mucosa	Normal	Normal	0	0	0	0	0
2554		9:30:00 AM	1	2	1				0		6	1	m	1		62.78	0	FH	8	1	1	1	1	Good	3	1	DIV DIS			0	0	0	0	0
2565		9:30:00 AM	1	2	1				0		6	1	f	0		62.1	0	1D FU	7	0	1	1	1	Satisfactory	2	1	Normal			0	0	0	0	0
2639		9:00:00 AM	1	2	2				0		14	1	f	0		62.94	0	ANAEMIA	6	0	1	1	1	Satisfactory	2	1	Normal			0	0	0	0	0
16		7:00:00 PM	3	2	2				0		2	1	m	1		63.36	0	FOB Screening	9	0	1	1	1	Good	3	1	1 10MM SSP			0	0	1	1	1
47		5:30:00 PM	3	1	2				0		15	0	m	1		63.5	0	FOB Screening	9	0	1	1	1	Good	3	0	Normal BUT DIVERTICULAE			0	0	0	0	0	EXCESS LOOPING
49		6:30:00 PM	3	3	2				0		15	0	m	1		63.5	0	FOB Screening	9	0	ENTO	2	1	Good	3	1	1 2CM POLYP IN RECTUM			0	0	1	1	1	2CM POLYP"
86		5:30:00 PM	3	1	4				0		20	0	m	1		63.06	0	COLITIS F/U	7	0	1	1	1	Good	3	1	CROHNS, Normal			0	0	0	0	0
190		6:00:00 PM	3	2	1				0		8	0	m	1		63.32	0	RECTAL BLEEDING	14	0	ENTO	2	1	Poor	1	1	Normal BUT DIV DISEASE			0	0	0	0	0
223		6:15:00 PM	3	2	3				0		20	0	f	0		63.34	0	PREVIOUS COLORECTAL CA	13	0	1	1	1	Satisfactory	2	1	ERYTHEMATOUS MUCOSA			0	0	0	0	0
284		5:30:00 PM	3	1	4				0		19	0	m	1		63.67	0	ANAEMIA	6	0	0	0	1	Satisfactory	2	1	MULTIPLE DIVERTICULA			0	0	0	0	0
306		1:30:00 PM	2	2	1				0		12	0	f	0		63.35	0	FOB Screening	9	0	1	1	1	Good	3	1	Normal			0	0	0	0	0	Normal
311		2:00:00 PM	2	2	2				0		12	0	m	1		63.62	0	FOB Screening	9	0	1	1	1	Good	3	1	One 10mm sessile polyp; one 4mm sessile polyp; a 5cm area of sessile polyp was evident; one 5 mm sessile polyp			0	0	4	4	1	Colonic Polyps
314		1:30:00 PM	2	1	1				0		12	0	m	1		63.8	0	FOB Screening	9	0	ENTO	2	1	Good	3	1	Normal			0	0	0	0	0	Normal
327		2:00:00 PM	2	2	2				0		12	0	m	1		63.11	0	FOB Screening	9	0	ENTO	2	1	Good	3	1	See comments			0	0	1	1	1	One tiny sigmoid polyp (not sure which type)
335		1:30:00 PM	2	2	2				0		12	0	f	0		63.67	0	FOB Screening	9	0	1	1	1	Good	3	1	Normal			0	0	0	0	0	Normal
342		1:30:00 PM	2	1	1				0		12	0	m	1		63.75	0	FOB Screening	9	0	0	0	1	Good	3	1	Multiple diverticula, one 5cm circumferential carcinoma			1	0	0	0	0	Colonic carcinoma, diverticular disease
354		2:30:00 PM	2	3	1				0		12	0	m	1		63.56	0	FOB Screening	9	0	1	1	1	Good	3	1	Multiple diverticula, one 2mm sessile polyp, one 3mm sessile polyp, one 1mm sessile polyp, one 4mm sessile polyp			0	0	4	4	1	Colonic polyps, diverticular disease
359		2:30:00 PM	2	3	4				0		21	1	f	0		63.85	0	FOB Screening	9	0	1	1	1	Good	3	1	Multiple diverticula, 9mm peduiculated polyp			0	0	1	1	1	Colonic polyps, diverticular disease
375		2:30:00 PM	2	3	4				0		15	0	m	1		63.75	0	FOB Screening	9	0	1	1	1	Good	3	1	Normal			0	0	0	0	0	Normal
386		2:00:00 PM	2	2	4				0		28	1	m	1		63.66	0	FOB Screening	9	0	1	1	1	Good	3	1	One 3mm sessile polyp			0	0	1	1	1	Colonic polyps
396		2:00:00 PM	2	1	2				0		12	0	m	1		63.5	0	FOB Screening	9	0	1	1	1	Good	3	1	Several diverticula			0	0	0	0	0	Diverticular disease
405		1:30:00 PM	2	1	2				0		12	0	m	1		63.45	0	FOB screening	9	0	1	1	1	Good	3	1	Normal	Normal	Normal	0	0	0	0	0	GROUP 1 DIVERTICULA AND HAEMORRHOIDS
428		2:00:00 PM	2	2	4				0		15	0	m	1		63.4	0	FOB screening	9	0	1	1	1	Good	3	1	1 PEDUNCULATED	Normal	Normal	0	1	0	1	1
436		1:30:00 PM	2	1	1				0		12	0	f	0		63.96	0	FOB screening	9	0	1	1	1	Good	3	1	2 SESSILE	Normal	Normal	0	0	2	2	1
437		2:00:00 PM	2	2	1				0		12	0	m	1		63.67	0	FOB screening	9	0	1	1	1	Poor	1	1	Normal	Normal	Normal	0	0	0	0	0
438		2:30:00 PM	2	3	1				0		12	0	f	0		63.97	0	FOB screening	9	0	1	1	1	Good	3	1	Normal	Normal	Normal	0	0	0	0	0
450		3:00:00 PM	2	3	2				0		15	0	m	1		63.53	0	FOB screening	9	0	1	1	1	Good	3	1	2 SESSILE	1 SESSILE	1 SESSILE	0	0	4	4	1
462		3:00:00 PM	2	5	2				0		28	1	f	0		63.46	0	FOB screening	9	0	1 + ENTONOX	3	1	Good	3	1	OVER 50 SESSILE	Normal	Normal	0	0	50	50	1
478		2:30:00 PM	2	3	1				0		12	0	m	1		63.53	0	FOB screening	9	0	0	0	1	Good	3	1	1 SESSILE	Normal	Normal	0	0	0	0	0	GROUP 1 DIVERTICULA AND VASCULAR ECTRASIA
483		2:30:00 PM	2	3	4				0		28	1	f	0		63.44	0	HX COLON POLYPS	11	0	1	1	1	Good	3	1	Normal	Normal	Normal	0	0	0	0	0	GROUP 1 AND 2 DIVERTICULA AND MUSCLE HYPERTROPHY
502		2:00:00 PM	2	2	1				0		12	0	m	1		63.33	0	FOB s	9	0	1	1	1	Good	3	1	1 Ca, 3 pedunc. polyp	Normal	Normal	1	3	0	3	1
507		1:30:00 PM	2	1	1				0		12	0	f	0		63.13	0	FOB s	9	0	1	1	1	Good	3	1	normla	Normal	Normal	0	0	0	0	0
521		3:30:00 PM	2	5	1				0		12	0	m	1		63.48	0	FOB s	9	0	1	1	1	Good	3	1	diverticula	Normal	Normal	0	0	0	0	0
553		2:30:00 PM	2	3	1				0		12	0	m	1		63.54	0	FOB screening	9	0	1	1	1	Good	3	1	2 sesile polyps	Normal	Normal	0	0	2	2	1
562		1:30:00 PM	2	2	2				0		15	0	f	0		63.42	0	FOB screening	9	0	0	0	0	N/A	0	0	N/A	N/A	N/A	0	0	0	0	0	not performed. bowel prep was too Poor with too much blood.
577		3:00:00 PM	2	3	2				0		15	0	m	1		63.93	0	FOB screening	9	0	1	1	1	Good	3	1	Normal	Normal	Normal	0	0	0	0	0
597		2:00:00 PM	2	2	1				0		12	0	m	1		63.4	0	FOB screening	9	0	1	1	1	Good	3	1	1 pedunculated 2 sesile	Normal	Normal	0	1	2	3	1
656		1:30:00 PM	2	2	2				0		12	0	f	0		63.68	0	FOB Screening	9	0	1	1	1	Satisfactory	2	1	F1ROEPITHELIAL POLYP IN RECTUM			0	0	1	1	1	2 F1ROEPITHELIAL POLYPS IN ANAL CANAL
692		1:30:00 PM	2	1	1				0		15	0	m	1		63.61	0	FOB Screening	9	0	1+ENTO	3	1	Good	3	0	18MM PEDUNC POLYP	11MM SSP	ANOTHER POLYP	0	1	2	3	1	PAIN LIMITED PROCEDURE
705		2:30:00 PM	2	3	3				0		4	1	f	0		63.42	0	FOB Screening	9	0	1	1	1	Good	3	1	One 17mm sessile polyp	One 2 cm sessile polyp		0	0	2	2	1	No diagnosis
748		2:30:00 PM	2	4	1				0		12	0	m	1		63.55	0	FOB Screening	9	0	1	1	1	Good	3	1	One 2mm sessile polyp			0	0	1	1	1	Rectal polyp
776		2:00:00 PM	2	3	4				0		12	0	f	0		63.09	0	FOB Screening	9	0	1	1	1	Good	3	1	Normal			0	0	0	0	0	Normal
792		3:30:00 PM	2	5	4				0		15	0	f	0		63.93	0	Disease follow up (previous polyps)	11	0	1	1	1	Good	3	1	One 10mm pedunculated polyp, tiny polyp in rectum, large sessile polyp in ascending,			0	1	2	3	1	No diagnosis
841		3:30:00 PM	2	4	3				0		17	1	m	1		63.43	0	1D FU	7	0	0	0	1	Good	3	1	CONGESTED, ERYTHEMATOUS, SCARRED MUCOSA	MUCOSA LOSS OF VASCULAR PATTERN		0	0	0	0	0
842		1:30:00 PM	2	2	1				0		8	0	f	0		63.44	0	1D FU	7	0	0	0	1	Good	3	1	CONGESTED, ERYTHEMATOUS, SCARRED MUCOSA	MUCOSA LOSS OF VASCULAR PATTERN		0	0	0	0	0
898		3:00:00 PM	2	3	3				0		17	1	f	0		63.5	0	KNOWN CRC	10	0	ENTENOX	2	1	Good	3	1	PREV BIOPSIED LOW RECTAL CANCER			1	0	0	0	0
918		2:30:00 PM	2	3	2				0		23	1	f	0		63.44	0	?	0	0	1	1	1	Good	3	1	0	0	0	0	0	0	0	0
1043		1:30:00 PM	2	1	4				0		17	1	m	1		63.52	0	altered bowel habit, chronic diarrhoea	5	0	1	1	1	Good	3	0	Normal	Normal	Normal	0	0	0	0	0	LIMITED BY EXCESS LOOPING
1065		1:30:00 PM	2	1	4			Basic	1		21	1	m	1		63.13	0	previous polyps	11	0	1	1	1	Good	3	1	2 sesile polyps	diverticula	Normal	0	0	2	2	1
1260		2:00:00 PM	2	1	4				0		20	0	f	0		63.62	0	COLITIS SURVEILLANCE	7	0	1	1	1	Good	3	1	1 SESSILE	2 SESSILE	Normal	0	0	3	3	1
1284		2:00:00 PM	2	1	4				0		20	0	m	1		63.49	0	PREV CARCINOMA	13	0	1	1	1	Poor	1	1	POSS1LE POLYP	3 SESSILE	Normal	0	0	3	3	1
1326		3:30:00 PM	2	5	2				0		23	0	f	0		63.03	0	FHX OF CRC	8	1	1	1	1	Good	3	1	Normal	Normal	Normal	0	0	0	0	0
1390		2:30:00 PM	2	3	2				0		16	1	m	1		63.27	0	ABH, RECTAL BLEEDING	14	0	ENTO	2	1	Poor	1	0	STRICTURE IN MIDCOLON LIMITED SCOPE			0	0	0	0	0
1399		1:30:00 PM	2	1	2				0		14	1	m	1		63.49	0	ANAEMIA	6	0	1	1	1	Satisfactory	2	1	3 SESSILE	Normal	Normal	0	0	3	3	1	GROUP 2 DIVERTICULA
1457		9:30:00 AM	1	2	1				0		21	1	M	1		63.44	0	FOB Screening	9	0	0	0	1	Satisfactory	2	1	1	0		0	0	1	1	1	3mm sessile polyp
1472		9:00:00 AM	1	3	2				0		2	1	m	1		63.41	0	FOB Screening	9	0	1	1	1	Good	3	1	Normal			0	0	0	0	0
1500		8:30:00 AM	1	2	2				0		2	1	m	1		63.38	0	FOB	9	0	1	1	1	Satisfactory	2	1	Multiple diverticula			0	0	0	0	0	No diagnosis
1530		9:00:00 AM	1	2	2				0		2	1	m	1		63.61	0	FOB	9	0	1	1	1	Satisfactory	2	1	One 5mmsessile polyp			0	0	1	1	1	Colonic polyps
1534		9:00:00 AM	1	3	4				0		4	1	f	0		63.74	0	FOB	9	0	ENTO	2	1	Poor	1	1	Normal			0	0	0	0	0	Normal
1543		10:00:00 AM	1	3	1				0		21	1	m	1		63.92	0	FOB	9	0	1	1	1	Good	3	1	3mm sessile polyp	Diverticula and purpura coli		0	0	1	1	1	Colonic polyps, diverticular disease
1560		8:30:00 AM	1	2	2				0		2	1	f	0		63.73	0	FOB	9	0	1	1	1	Satisfactory	2	1	One 3mm sessile polyp	Solitary ulcer		0	0	1	1	1	No diagnosis
1578		10:00:00 AM	1	5	2				0		2	1	m	1		63.73	0	FOB	9	0	1	1	1	Good	3	1	One 8mm sessile polyp	One peduculated polyp, one polypoidal tumour		1	1	1	2	1	Colonic polyps, colonic carcinoma
1579		8:00:00 AM	1	1	4				0		4	1	m	1		63.71	0	FOB	9	0	0	0	1	Satisfactory	2	1	Diverticula	5mm area of angiodysplasia		0	0	0	0	0	No diagnosis
1595		10:00:00 AM	1	3	4				0		21	1	f	0		63.57	0	FOB	9	0	1	1	1	Good	3	1	Normal			0	0	0	0	0	Normal
1603		11:00:00 AM	1	4	2				0		12	0	f	0		63.69	0	FOB	9	0	1	1	3	Poor	1	1	Normal			0	0	0	0	0	Normal
1604		11:30:00 AM	1	5	2				0		12	0	f	0		63.97	0	Previous polyps	11	0	0	0	1	Good	3	1	Normal			0	0	0	0	0	Normal
1611		10:00:00 AM	1	3	4				0		21	1	f	0		63.74	0	FOB	9	0	0	0	1	Good	3	1	3cm pedunculated polyp	5mm pedunculated polyp, 5mm pedunculated polyp	6mm pedunculated polyp; 18mm pedunculated polyp	0	5	0	5	1	Colonic polyps, diverticular disease
1626		9:00:00 AM	1	2	4				0		28	1	f	0		63.92	0	FOB	9	0	1	1	1	Good	3	1	Normal			0	0	0	0	0	Normal
1629		8:30:00 AM	1	2	2				0		2	1	m	1		63.85	0	FOB	9	0	1	1	2	Satisfactory	2	1	One 5mm pedunculated polyp	One 2mm sessile polpy	One 3mm sessile polyp; One 4mm sessile polyp	0	1	3	4	1	Colonic Polyps
1634		9:30:00 AM	1	4	4				0		4	1	f	0		63.84	0	FOB	9	0	1	1	1	Good	3	1	Telagiectasia			0	0	0	0	0	No diagnosis
1640		9:00:00 AM	1	2	1				0		15	0	m	1		63.82	0	FOB	9	0	Buscopan	0	1	Satisfactory	2	1	One 7mm sessile polyp			0	0	1	1	1	No diagnosis
1645		9:00:00 AM	1	3	2				0		2	1	m	1		63.78	0	FOB	9	0	ENTO	2	1	Good	3	1	One 4mm sessile polyp			0	0	1	1	1	Colonic polyps
1647		8:00:00 AM	1	1	4				0		4	1	f	0		63.91	0	FOB	9	0	1	1	1	Good	3	1	Normal			0	0	0	0	0	Normal
1651		10:00:00 AM	1	5	4				0		4	1	f	0		63.46	0	FOB	9	0	ENTO	2	1	Good	3	1	Normal			0	0	0	0	0	Normal
1653		9:00:00 AM	1	2	4				0		28	1	m	1		63.43	0	FOB	9	0	1	1	1	Good	3	1	Normal			0	0	0	0	0	Normal
1656		8:30:00 AM	1	2	2				0		2	1	m	1		63.03	0	FOB	9	0	1	1	1	Poor	1	1	Patches of angiodysplasia			0	0	0	0	0	No diagnosis
1660		8:00:00 AM	1	1	4				0		4	1	m	1		63.11	0	FOB	9	0	1	1	1	Good	3	1	One 1.5cm ulcerative tumour			1	0	0	0	0	No diagnosis
1671		9:00:00 AM	1	3	4				0		4	1	m	1		63.67	0	FOB	9	0	1	1	1	Good	3	1	Normal			0	0	0	0	0	Normal
1693		9:00:00 AM	1	3	4				0		4	1	f	0		63.78	0	FOB	9	0	1	1	1	Good	3	1	Normal			0	0	0	0	0
1701		12:00:00 AM	1	3	2				0		2	1	m	1		63.09	0	FOB Screening Colonoscopy	9	0	1	1	1	Good	3	1	ANGIODYSPLASIA			0	0	0	0	0
1703		10:00:00 AM	1	5	2				0		2	1	m	1		63.57	0	FOB Screening Colonoscopy	9	0	1	1	1	Satisfactory	2	1	Normal			0	0	0	0	0
1745		8:30:00 AM	1	2	2				0		2	1	f	0		63.47	0	FOB SCREENING COLONOSCOPY	9	0	1	1	1	Good	3	1	Normal			0	0	0	0	0
1821		10:30:00 AM	1	4	4				0		21	1	f	0		63.82	0	FOB	9	0	0	0	1	Good	3	1	Normal			0	0	0	0	0
1835		10:00:00 AM	1	4	4				0		28	1	m	1		63.42	0	PREVIOUS COLONIC POLYPS	11	0	1	1	1	Satisfactory	2	1	Normal			0	0	0	0	0
1852		8:00:00 AM	1	1	2				0		2	1	f	0		63.45	0	FOB	9	0	1	1	1	Satisfactory	2	1	LIPOMA			0	0	0	0	0
1854		9:00:00 AM	1	3	2				0		2	1	m	1		63.4	0	FOB	9	0	1	1	1	Satisfactory	2	1				0	0	0	0	0
1887		9:00:00 AM	1	2	4				0		28	1	f	0		63.46	0	FOB	9	0	1	1	1	Poor	1	0	2CM SSP	?STENOTIC TUMOUR		1	0	0	0	0	DISTAL SIGMOID STENOTIC TUMOUR PREVENTED FULL COLONOSCOPY
1924		9:00:00 AM	1	3	4				0		4	1	m	1		63.48	0	FOB SCREENING	9	0	1	1	1	Good	3	1	Normal	Normal	Normal	MAYBE	0	0	0	0	GROUP 1 POSS1LE MALIGNANCY
1926		9:00:00 AM	1	1	4				0		21	1	m	1		63.48	0	FOB SCREENING	9	0	1	1	1	Poor	1	1	Normal	Normal	Normal	0	0	0	0	0
1947		8:30:00 AM	1	2	2				0		2	1	f	0		63.47	0	PREV SURGERY AND COLLITIS SURVELLIANCE	13	0	1 AND ENTOX	3	1	Good	3	1	3 SESSILE	1 SESSILE	Normal	0	0	3	3	1
1955		9:00:00 AM	1	1	4				0		2	1	f	0		63.48	0	FOB SCREENING	9	0	1	1	1	Good	3	1	1 SESSILE	2 SESSILE	Normal	1	0	4	4	1	GROUP 3 POLYPOIDAL TUMOUR AND GROUP 4 1 SESSILE
1989		8:30:00 AM	1	1	1				0		15	0	f	0		63.44	0	FOB SCREENING	9	0	0	0	1	Good	3	1	Normal	Normal	Normal	0	0	0	0	0
1995		9:00:00 AM	1	3	2				0		2	1	m	1		63.53	0	FOB SCREENING	9	0	1	1	1	Good	3	1	1 SESSILE	2 SESSILE	Normal	1	0	4	4	1	GROUP 3 POLYPOIDAL TUMOUR AND GROUP 4 1 SESSILE
2004		10:00:00 AM	1	3	4				0		28	1	f	0		63.74	0	FOB SCREENING	9	0	1	1	1	Good	3	1	Normal	Normal	Normal	0	0	0	0	0	GROUP 1 DIVERTICULA
2007		10:00:00 AM	1	3	1				0		21	1	m	1		63.42	0	FOB SCREENING	9	0	1	1	1	Good	3	1	Normal	Normal	Normal	0	0	0	0	0	GROUP 1 HAEMORRHOIDS
2011		9:00:00 AM	1	3	2				0		12	0	m	1		63.49	0	FOB SCREENING	9	0	1	1	1	Good	3	1	4 SESSILE	Normal	Normal	0	0	4	4	1
2033		9:30:00 AM	1	3	4				0		28	1	f	0		63.37	0	FOB SCREENING	9	0	1	1	1	Satisfactory	2	1	Normal	Normal	Normal	0	0	0	0	0
2043		9:30:00 AM	1	4	4				0		4	1	m	1		63.4	0	FOB SCREENING	9	0	1	1	1	Good	3	1	1 SESSILE	1 PEDUNCULATED	1 PEDUNCULATED	0	2	1	3	1
2051		9:30:00 AM	1	4	2				0		2	1	f	0		63.46	0	FOB SCREENING	9	0	1	1	1	Satisfactory	2	1	1 SESSILE	Normal	Normal	0	0	0	0	0
2066		10:00:00 AM	1	5	2				0		2	1	m	1		63.3	0	FOB SCREENING	9	0	1	1	1	Satisfactory	2	1	Normal	Normal	Normal	0	0	0	0	0	GROUP 1 DIVERTICULA
2070		10:00:00 AM	1	4	4				0		4	1	m	1		63.1	0	FOB SCREENING	9	0	1	1	1	Satisfactory	2	1	Normal	Normal	Normal	0	0	0	0	0
2071		8:30:00 AM	1	1	4				0		21	1	m	1		63.16	0	COLLITIS SURVEILLANCE	7	0	0	0	1	Good	3	1	Normal	Normal	Normal	0	0	0	0	0
2075		8:30:00 AM	1	1	1				0		21	1	f	0		63.87	0	FOB SCREENING AND PREV POLYPS	9	0	1	1	1	Good	3	1	7 SESSILE	Normal	Normal	0	0	7	7	1
2083		8:00:00 AM	1	1	4				0		4	1	f	0		63.24	0	FOB SCREENING	9	0	1	1	1	Satisfactory	2	1	Normal	Normal	Normal	0	0	0	0	0
2086		9:30:00 AM	1	4	4				0		4	1	m	1		63.63	0	FOB SCREENING	9	0	1	1	1	ACCEPTABLE	2	1	3MM SSP IN CAECUM			0	0	1	1	1
2112		8:30:00 AM	1	2	4				0		4	1	m	1		63.48	0	FOB	9	0	1	1	1	Satisfactory	2	1	MULTIPLE DIVERTICULA	1 PEDUNCULATED		0	1	0	1	1
2115		8:00:00 AM	1	1	4				0		28	1	m	1		63.34	0	SCREENING SURVEILLANCE	9	0	1	1	1	Satisfactory	2	1	Normal			0	0	0	0	0
2136		8:30:00 AM	1	2	4				0		21	1	f	0		63.72	0	1D FU	7	0	1	1	1	Good	3	1	3 SSP	1 SSP		0	0	4	4	1
2142		9:00:00 AM	1	3	4				0		4	1	m	1		63.55	0	FOB	9	0	1	1	1	Good	3	1	1 SSP	1 SSP	1 SSP + 1 PEDUNCULATED	0	1	3	4	1
2143		9:30:00 AM	1	4	4				0		4	1	m	1		63.3	0	FOB	9	0	0	0	1	Good	3	1	1 SSP			0	0	1	1	1
2152		9:30:00 AM	1	3	1				0		15	0	m	1		63.71	0	FOB	9	0	ENTONOX	2	1	Poor	1	1	Normal			0	0	0	0	0
2165		9:30:00 AM	1	3	4				0		15	0	m	1		63.71	0	FOB	9	0	ENTONOX	2	1	Poor	1	1	Normal			0	0	0	0	0
2262		11:00:00 AM	1	4	4			Intermediate	2		15	0	m	1		63.5	0	MELAENA	14	0	1	1	1	Good	3	1	Normal			0	0	0	0	0
2271		8:30:00 AM	1	1	1				0		21	1	m	1		63.9	0	PREVIOUS CARCINOMA	13	0	1	1	1	Satisfactory	2	1	Normal			0	0	0	0	0
2283		8:45:00 AM	1	1	4			Basic	1		15	0	m	1		63.26	0	FH:CRC	8	1	1	1	1	Good	3	1	Normal			0	0	0	0	0
2308		9:45:00 AM	1	3	4				0		21	1	f	0		63.61	0	dilation of stricture	16	0	1	1	1	Good	3	1	Normal	Normal	Normal	0	0	0	0	0	stricture at iliocolic anastamosis, mucosa with micropurulend exudate, small ulcers.
2361		11:00:00 AM	1	4	2				0		16	1	f	0		63.75	0	previous Ca	13	0	1	1	1	Good	3	1	Normal	Normal	Normal	0	0	0	0	0
2421		8:30:00 AM	1	1	3				0		13	iwF	m	1		64	0	rectal bleeding	14	0	1	1	1	Satisfactory	2	1	diverticula	Normal	Normal	0	0	0	0	0
2607		8:30:00 AM	1	1	1				0		6	1	m	1		63.18	0	RECTAL CA	10	0	1	1	1	Satisfactory	2	1	4CM POLYPOIDAL TUMOUR			1	0	0	0	0	ALREADY KNEW OF RECTAL TUMOUR, NIL ELSE
2616		8:30:00 AM	1	1	3				0		14	1	f	0		63.47	0	POLYP ON FS	12	0	1	1	1	Satisfactory	2	1	2.5CM PEDUNC POLYP	DIV DIS		0	1	0	1	1
1		5:30:00 PM	3	1	4				0		21	1	M	1		64.04	0	FOB Screening	9	0	0	0	1	Good	3	1				0	0	0	0	0
52		6:00:00 PM	3	2	2				0		21	1	m	1		64.48	0	FOB Screening	9	0	1	1	2	Satisfactory	2	1	10MM SESSILE POLYP	3MM SESSILE POLYP		0	0	2	2	1	PRESUMED ADENOMA
57		6:00:00 PM	3	2	3				0		21	1	m	1		64.39	0	FOB Screening AND F/U FOR OLD PATH	9	0	0	0	1	Satisfactory	2	1	8MM PEDUNC POLYP			0	1	0	1	1
59		7:00:00 PM	3	4	3				0		21	1	m	1		64.44	0	FOB	9	0	0	0	1	Good	3	1	Normal BUT DIVERTICULAE			0	0	0	0	0
105		6:00:00 PM	3	2	2				0		2	1	m	1		64.99	0	RECTAL BLEEDING	14	0	ENTO	2	1	Satisfactory	2	1	HAEMORRHOIDS			0	0	0	0	0
138		5:30:00 PM	3	1	1				0		20	0	f	0		64.2	0	ANAEMIA	6	0	0	0	1	Good	3	1	2MM SSP			0	0	1	1	1
146		6:15:00 PM	3	2	4				0		14	1	f	0		64.97	0	ANAEMIA	6	0	1	1	1	Good	3	1	Normal			0	0	0	0	0
179		5:30:00 PM	3	1	4				0		8	0	m	1		64.39	0	KNOWN RECTAL CA TO INSPECT REST OF BOWEL	10	0	1	1	1	Satisfactory	2	0	LIMITED BY STRICTURE, KNOWN RECTAL CA			1	0	0	0	0
215		6:00:00 PM	3	2	3				0		3	0	f	0		64.79	0	NO INDICATION ON REPORT	0	0	1	1	1	Good	3	1	APHTHOUS ULCERS	GRANULAR, CONGESTED MUCOSA + MUCOPURULENT EXUDATE	GRANULAR MUCOSA	0	0	0	0	0	No indication noted on report
304		3:00:00 PM	2	4	4				0		28	1	F	0		64.44	0	Previous Colonic Polyps	11	0	1	1	1	Good	3	1	Normal			0	0	0	0	0	Normal
319		3:00:00 PM	2	3	2				0		2	1	m	1		64.44	0	FOB Screening	9	0	0	0	1	Satisfactory	2	1	Three sessile polyps (the largest being 10mm)			0	0	3	3	1	Colonic Polyps
331		2:30:00 PM	2	2	2				0		15	0	f	0		64.5	0	FOB Screening	9	0	1	1	1	Good	3	0	Normal			0	0	0	0	0	Reached transverse colon, could not negotiate umbilical hernia (second procedure 25th Feb 2011)
334		2:30:00 PM	2	3	1				0		12	0	m	1		64.26	0	FOB Screening	9	0	1	1	1	Good	3	1	Normal			0	0	0	0	0	Normal
338		3:00:00 PM	2	5	2				0		12	0	m	1		64.39	0	FOB Screening	9	0	1	1	1	Good	3	1	Several diverticula were present			0	0	0	0	0	Diverticular disease
351		3:00:00 PM	2	3	2				0		15	0	m	1		64.38	0	FOB Screening	9	0	1	1	1	Good	3	1	One 2mm sessile polyp	One 4mm sessile polypq	Two sessile polyps (the largest being 3mm)	0	0	4	4	1	No diagnosis made
368		3:00:00 PM	2	3	2				0		15	0	m	1		64.34	0	FOB Screening	9	0	1	1	1	Good	3	1	Normal			0	0	0	0	0	Normal
381		1:30:00 PM	2	1	2				0		12	0	f	0		64.34	0	FOB Screening	9	0	1	1	1	Good	3	1	Several diverticula, one 4 cm sessile polyp			0	0	1	1	1	Colonic polyps, diverticular disease
406		2:00:00 PM	2	2	2				0		12	0	f	0		64.88	0	FOB screening	9	0	1	1	1	Good	3	1	Normal	Normal	Normal	0	0	0	0	0	GROUP 1 MUCOSA CONGESTED AND ERYTHEMATOUS
441		2:00:00 PM	2	2	4				0		28	1	m	1		64.12	0	HX COLON POLYPS	11	0	1	1	1	Good	3	1	Normal	Normal	Normal	0	0	0	0	0
545		2:00:00 PM	2	2	2				0		12	0	m	1		64.91	0	FOB screening	9	0	1	1	1	Good	3	1	Normal	normla	Normal	0	0	0	0	0
568		3:00:00 PM	2	4	4				0		28	1	m	1		64.46	0	previous polyps	11	0	1	1	1	Satisfactory	2	1	one polyp	one sesile polyp	diverticula	0	1	1	2	1
592		2:30:00 PM	2	3	2				0		12	0	m	1		64.87	0	FOB screening	9	0	1	1	1	Satisfactory	2	1	diverticula 1 villous tumour, 1 pedunculated and 5 sesile polyps	Normal	Normal	1	1	5	6	1
632		2:00:00 PM	2	2	2				0		15	0	f	0		64.56	0	FOB Screening	9	0	1	1	1	Good	3	1	Normal			0	0	0	0	0
637		3:00:00 PM	2	3	2				0		15	0	m	1		64.47	0	FOB Screening	9	0	0	0	1	Good	3	1	2MM SSP CAECUM			0	0	1	1	1
666		2:30:00 PM	2	4	2				0		15	0	m	1		64.44	0	FOB Screening	9	0	1	1	1	Good	3	1	2 SSP	3MM SSP		0	0	3	3	1
703		1:30:00 PM	2	1	3				0		4	1	m	1		64.5	0	FOB Screening	9	0	ENTO	2	1	Satisfactory	2	1	Several Diverticula			0	0	0	0	0	No diagnosis
724		2:30:00 PM	2	4	1				0		12	0	m	1		64.66	0	FOB Screening	9	0	1	1	1	Good	3	1	Normal			0	0	0	0	0	Normal
747		2:00:00 PM	2	3	1				0		12	0	f	0		64.37	0	FOB Screening	9	0	1	1	1	Good	3	0	Normal			0	0	0	0	0	Limited by patient discomfort
851		2:15:00 PM	2	2	1				0		8	0	m	1		64.13	0	PREV CANCER	13	0	1	1	1	Good	3	1	HAEMORRHAGIC MUCOSA			0	0	0	0	0
987		1:30:00 PM	2	1	2				0		23	0	m	1		64.66	0	RECTAL BLEEDING	14	0	0	0	1	Good	3	1	0	0	0	0	0	0	0	0
992		3:30:00 PM	2	5	3				0		17	1	f	0		64.44	0	EQUIVOCAL BARIUM ENEMA	2	0	1	1	1	Good	3	1	0	0	0	0	0	0	0	0	Normal
1035		3:30:00 PM	2	3	2				0		19	0	f	0		64.32	0	anaemia , weight loss	6	0	1	1	1	Good	3	1	Normal	Normal	Normal	0	0	0	0	0
1081		1:30:00 PM	2	1	1				0		8	0	f	0		64.57	0	anaemia	6	0	0	0	1	Satisfactory	2	1	angiodysplasia	8 sesile polyps	1 sesile polyp	0	0	9	9	1
1083		3:30:00 PM	2	4	1				0		8	0	f	0		64.66	0	FH CRC	8	0	0	0	1	Good	3	1	Normal	Normal	Normal	0	0	0	0	0	ENT and buscopan
1086		3:00:00 PM	2	4	3				0		17	1	m	1		64.45	0	anaemia	6	0	ENT	2	1	Poor	1	1	Normal	Normal	Normal	0	0	0	0	0
1155		1:30:00 PM	2	1	4			Basic	1		14	1	m	1		64.57	0	Previous colonoscopy	11	0	1	1	1	Poor	1	1	Diverticula disease	Thickened mucosa		0	0	0	0	0	Diverticular disease
1183		3:00:00 PM	2	4	3				0		17	1	f	0		64.62	0	ABH	5	0	ENTO	2	1	Poor	1	0	Normal			0	0	0	0	0	To distal sigmoid colon, LIMITED BY FIXED SIGMOID
1206		3:00:00 PM	2	4	4				0		19	0	m	1		64.62	0	Previous polyps	11	0	1	1	1	Satisfactory	2	1	Multiple diverticula			0	0	0	0	0	Diverticular disease
1304		2:15:00 PM	2	2	4				0		16	1	m	1		64.54	0	FHX OF CRC	8	1	1	1	1	Good	3	1	1 SESSILE	Normal	Normal	0	0	1	1	1
1393		11:30:00 AM	2	2	2				0		15	0	f	0		64.26	0	RECTAL BLEEDING AND FHX CRC	14	1	1	1	1	Good	3	1	Normal	Normal	Normal	0	0	0	0	0
1413		3:15:00 PM	2	3	2				0		21	1	f	0		64.8	0	ANAEMIA	6	0	0	0	1	Good	3	1	Normal			0	0	0	0	0
1437		2:45:00 PM	2	1	2				0		15	0	f	0		64.27	0	TO EXCLUDE 1D	7	0	1	1	1	Satisfactory	2	1	SOLITARY ULCER			0	0	0	0	0
1482		10:30:00 AM	1	4	4				0		21	1	f	0		64.57	0	FOB Screening	9	0	0	0	1	Good	3	1	13MM PEDUNC POLYP			0	1	0	1	1
1491		10:00:00 AM	1	5	2				0		2	1	m	1		64.45	0	FOB Screening	9	0	0	0	1	Satisfactory	2	1	3 SSPS			0	0	3	3	1
1498		10:00:00 AM	1	4	4				0		28	1	m	1		64.34	0	PREVIOUS POLYPS	11	0	1	1	1	Good	3	1	DIV DISEASE			0	0	0	0	0
1540		10:30:00 AM	1	4	4				0		21	1	f	0		64.64	0	FOB	9	0	1	1	1	Good	3	1	Diverticula			0	0	0	0	0	diverticular disease
1600		9:30:00 AM	1	1	2				0		12	0	m	1		64.78	0	FOB	9	0	ENTO	2	1	Good	3	1	One 10mm sessile polyp, one 4mm sessile polyp, one 2mm sessile polyp, one 2mm sessile polyp, one 2mm sessile polyp			0	0	5	5	1	Colonic Polyps
1625		8:30:00 AM	1	1	4				0		28	1	m	1		64.37	0	FOB	9	0	1	1	1	Good	3	1	Normal			0	0	0	0	0	Normal
1659		10:00:00 AM	1	5	2				0		2	1	m	1		64.57	0	Previous polyps	11	0	1	1	1	Satisfactory	2	1	One 2mm sessile polyp	One 4mm sessile polyp	One 3mm sessile polyp	0	0	3	3	1	Colonic polyps
1733		10:00:00 AM	1	5	2				0		15	0	f	0		64.88	0	FOB Screening Colonoscopy	9	0	1	1	1	Poor	1	1	DIVERTICULA			0	0	0	0	0
1755		10:00:00 AM	1	4	4				0		28	1	f	0		64.72	0	PREVIOUS COLONIC POLYPS	11	0	1	1	1	Good	3	1	Normal			0	0	0	0	0
1761		10:00:00 AM	1	5	2				0		2	1	f	0		64.43	0	FOB	9	0	1	1	1	Satisfactory	2	1	ULCERS			0	0	0	0	0
1795		10:30:00 AM	1	4	4				0		21	1	f	0		64.61	0	FOB	9	0	1	1	1	Satisfactory	2	1	1 SSP			0	0	1	1	1
1812		9:30:00 AM	1	4	2				0		12	0	m	1		64.47	0	FOB	9	0	1	1	1	Good	3	1	DIVERTICULA			0	0	0	0	0
1822		8:00:00 AM	1	1	2				0		2	1	m	1		64.33	0	FOB	9	0	1	1	1	Satisfactory	2	1	2 SSP	1 SSP		0	0	3	3	1
1832		8:45:00 AM	1	1	4				0		28	1	f	0		64.19	0	FOB	9	0	1	1	1	Good	3	1	Normal			0	0	0	0	0
1899		8:00:00 AM	1	1	2				0		6	1	f	0		64.67	0	FOB	9	0	1	1	1	Satisfactory	2	1	Normal	HAEMOS		0	0	0	0	0
1935		9:00:00 AM	1	3	2				0		2	1	m	1		64.99	0	FOB SCREENING	9	0	1	1	1	Satisfactory	2	1	Normal	Normal	Normal	0	0	0	0	0
1939		8:30:00 AM	1	2	4				0		4	1	f	0		64.3	0	FOB SCREENING	9	0	1	1	1	Satisfactory	2	1	1 SESSILE	Normal	Normal	0	0	1	1	1
1966		10:00:00 AM	1	5	2				0		2	1	m	1		64.74	0	PREV SURGERY AND PREV POLYPS	11	0	1	1	1	Satisfactory	2	1	Normal	Normal	Normal	0	0	0	0	0
2009		8:00:00 AM	1	1	2				0		12	0	m	1		64.94	0	FOB SCREENING	9	0	1	1	1	Good	3	1	4 SESSILE	Normal	Normal	0	0	4	4	1	GROUP 1 DIVERTICULA
2050		9:00:00 AM	1	3	2				0		2	1	m	1		64.08	0	FOB SCREENING	9	0	1	1	1	Satisfactory	2	1	7 SESSILE	Normal	Normal	1	0	7	7	1	GROUP 2 POLYPOIDAL TUMOUR
2073		10:30:00 AM	1	4	4				0		21	1	f	0		64.72	0	PREV POLYPS	11	0	1	1	1	Good	3	1	Normal	Normal	Normal	0	0	0	0	0
2108		9:00:00 AM	1	2	1				0		21	1	m	1		64.43	0	FOB	9	0	1	1	1	Good	3	1	Normal			0	0	0	0	0
2131		8:00:00 AM	1	1	4				0		15	0	m	1		64.79	0	FOB	9	0	1	1	1	Good	3	1	1 PEDUNCULATED			0	1	0	1	1
2145		8:00:00 AM	1	1	4				0		28	1	f	0		64.42	0	FOB	9	0	1	1	1	Good	3	1	2 SSP	DIVERTICULA		0	0	2	2	1
2179		8:45:00 AM	1	1	4			basic	1		23	0	f	0		64.05	0	NO INDICATION??	0	0	1	1	1	Good	3	1	1 SSP	3 SSP		0	0	4	4	1
2213		11:00:00 AM	1	4	4				0		21	1	f	0		64.96	0	POLYP ON RECENT COLONOSCOPY	11	0	1	1	1	Good	3	1	1 SSP			0	0	1	1	1
2217		10:30:00 AM	1	3	4				0		3	0	m	1		64.03	0	1D FU	7	0	1	1	1	Good	3	1	GRANULAR MUCOSA			0	0	0	0	0
2221		11:30:00 AM	1	5	3				0		21	1	m	1		64.04	0	PREVIOUS POLYPS	11	0	1	1	1	Good	3	1	DIVERTICULA	3 SSP		0	0	3	3	1
2281		10:30:00 AM	1	3	4			Basic	1		14	1	m	1		64.42	0	PREVIOUS POLYPS	11	0	1	1	1	Satisfactory	2	1	Normal			0	0	0	0	0
2286		11:00:00 AM	1	4	4			Basic	1		15	0	m	1		64.28	0	ANAEMIA	6	0	0	0	1	Good	3	1	1 SSP	1 PEDUNCULATED		0	1	1	2	1
2298		8:30:00 AM	1	1	2				0		15	0	f	0		64.25	0	ANAEMIA	6	0	1	1	1	Good	3	1	Normal			0	0	0	0	0
2318		9:30:00 AM	1	2	3			Intermediate	2		24	1	m	1		64.07	0	altered bowel habit, FH of Colon cancer	5	1	1	1	1	Satisfactory	2	1	diverticula	Normal	Normal	0	0	0	0	0
2350		10:15:00 AM	1	3	4				0		21	1	m	1		64.85	0	altered bowel habit, acute diarrhoea	5	0	1	1	1	Good	3	1	polypectomy scar	Normal	Normal	0	0	0	0	0
2354		11:00:00 AM	1	4	3				0		14	1	m	1		64.72	0	previous Ca	13	0	1	1	1	Satisfactory	2	1	Normal	Normal	Normal	0	0	0	0	0
2371		10:30:00 AM	1	3	4			Basic	1		15	0	f	0		64	0	altered bowel habit	5	0	1	1	0	N/A	0	0	N/A	N/A	N/A	0	0	0	0	0	patient was very anxious then had a reaction to sedation
2372		11:00:00 AM	1	4	4			Basic	1		21	1	f	0		64.27	0	previous polyps	11	0	1	1	1	Good	3	1	1 sesile polyp	Normal	Normal	0	0	1	1	1
2429		9:30:00 AM	1	2	1				0		6	1	f	0		64.4	0	colitis FU, oreviius polyps	7	0	0	0	1	Satisfactory	2	1	5 sesile polyps	diverticula	Normal	0	0	5	5	1
2441		10:45:00 AM	1	4	4				0		15	0	m	1		64	0	1D assessment	7	0	1	1	1	Good	3	1	Normal	Normal	Normal	0	0	0	0	0
2459		9:30:00 AM	1	2	3				0		21	1	f	0		64.74	0	previous polyps	11	0	1	1	1	Good	3	1	polypectomy scar	Normal	Normal	0	0	0	0	0
2464		9:15:00 AM	1	2	4				0		3	0	m	1		64.76	0	FH of colon cancer	8	1	0	0	1	Good	3	1	Normal	Normal	Normal	0	0	0	0	0
2518		2:00:00 PM	1	2	3				0		24	1	m	1		64.16	0	PREV SURGERY AND PREV POLYPS	11	0	1	1	1	Good	3	1	1 SESSILE	Normal	Normal	0	0	1	1	1
2519		2:30:00 PM	1	3	3				0		24	1	f	0		64.09	0	PREV SURGERY AND CARCINOMA	13	0	1	1	1	Good	3	1	1 PEDUNCULATED	Normal	Normal	0	1	0	1	1
2538		10:15:00 AM	1	4	4				0		21	1	f	0		64.4	0	COLLITIS SURVEILLANCE	7	0	1	1	1	Good	3	0	1 SESSILE	Normal	Normal	0	0	1	1	1	LIMITED AS PLANNED
2633		9:45:00 AM	1	2	3				0		14	1	m	1		64.48	0	ANAEMIA	6	0	1	1	1	Good	3	1	DIV DIS	5 SMALL SSP		0	0	5	5	1
2		6:00:00 PM	3	2	4				0		21	1	M	1		65.58	0	FOB Screening	9	0	0	0	1	Good	3	1	2 POLYPS			0	2	0	2	1	2 PEDUNCULATED POLYPS 8 AND 10MM
15		6:30:00 PM	3	1	2				0		2	1	m	1		65.55	0	FOB Screening	9	0	1	1	1	Good	3	1	6 SSPS			0	0	6	6	1	6 SSPS, RESECTED AND TATTOOED
21		7:00:00 PM	3	4	4				0		4	1	m	1		65.58	0	FOB Screening	9	0	0	0	1	Good	3	1	Normal			0	0	0	0	0
28		7:00:00 PM	3	3	1				0		2	1	f	0		65.5	0	FOB Screening	9	0	1	1	1	Good	3	1	Normal			0	0	0	0	0
43		6:30:00 PM	3	3	1				0		4	1	m	1		65.52	0	FOB Screening	9	0	1	1	1	Good	3	1	Normal BUT DIV			0	0	0	0	0
46		7:00:00 PM	3	3	4				0		21	1	m	1		65.52	0	FOB Screening	9	0	0	0	1	Good	3	1	3MM SESSILE POLYP		1CM LIPOMA	0	0	1	1	1
123		6:00:00 PM	3	4	2				0		23	0	m	1		65.48	0	NOT RECORDED	0	0	1	1	1	Good	3	1	2MM SESSILE POL	2 6MM SESSILE POLYPS	15MM SESSILE	0	0	4	4	1
156		7:00:00 PM	3	4	3				0		16	1	f	0		65.77	0	1D FU	7	0	1	1	1	Good	3	0	Normal	LIMITED BY PAIN		0	0	0	0	0
228		5:30:00 PM	3	1	4				0		15	0	f	0		65.47	0	PREVIOUS POLYPS FU	11	0	1	1	1	Good	3	1	Normal			0	0	0	0	0	Difficult Procedure
260		5:30:00 PM	3	1	3				0		6	1	m	1		65.87	0	ANAEMIA	6	0	1	1	1	Satisfactory	2	1	MULTIPLE DIVERTICULA			0	0	0	0	0
266		6:15:00 PM	3	2	1				0		23	0	m	1		65.86	0	NO INDICATION ON REPORT	0	0	1	1	1	Good	3	1	1 SSP			0	0	1	1	1
283		6:45:00 PM	3	3	4				0		23	0	f	0		65.04	0	ABNormal ABDO CT	3	0	1	1	1	Good	3	1	1 FUNGATING TUMOUR	1 SSP		1	0	1	1	1
294		5:00:00 PM	3	1	1				0		15	0	f	0		65.59	0	ANAEMIA	6	0	1	1	1	Good	3	1	Normal			0	0	0	0	0
300		2:30:00 PM	2	3	1				0		12	0	M	1		65.43	0	FOB Screening	9	0	1	1	1	Good	3	1	Normal			0	0	0	0	0	Normal
303		2:30:00 PM	2	3	4				0		28	1	M	1		65.6	0	FOB Screening	9	0	1	1	1	Good	3	1	1, 6mm Sessile Polyp, 1 16mm Pedunculated Polyp	1, 5mm Sessile Polyp	1, 6mm sessile polyp; 1, 2mm sessile polyp	0	1	4	5	1	Colonic Polyps
309		3:00:00 PM	2	5	1				0		12	0	m	1		65.65	0	FOB Screening	9	0	1	1	1	Good	3	1	Multiple diverticula, 1, 10mm sessile polyp, 1, 1.5cm pedunculated polyp; 3 sessile polyps- the largest being 3mm; 3 sessile polps (the largest being 3mm) (?repeated statement) 1, 4mm sessile polyp; 1, 2mm sessile polyp			0	1	8	9	1	Colonic Polyps, diverticular disease, rectal polyp
348		3:00:00 PM	2	4	2				0		12	0	m	1		65.59	0	FOB Screening	9	0	1	1	1	Good	3	1	Multiple diverticula, one 4mm sessile polyp			0	0	1	1	1	Colonic polyps, diverticular disease
355		2:00:00 PM	2	1	2				0		12	0	f	0		65.56	0	FOB Screening	9	0	1	1	1	Good	3	1	Normal			0	0	0	0	0	Normal
362		1:00:00 PM	2	1	2				0		15	0	f	0		65.5	0	FOB Screening	9	0	0	0	1	Good	3	1	Normal			0	0	0	0	0	Normal
365		2:30:00 PM	2	4	2				0		15	0	m	1		65.6	0	FOB Screening	9	0	1	1	1	Good	3	1	One 2mm sessile polyp			0	0	1	1	1	No diagnosis made
373		1:30:00 PM	2	1	4				0		15	0	f	0		65.48	0	FOB Screening	9	0	1	1	1	Good	3	1	One 6mm sessile polyp			0	0	1	1	1	No diagnosis made
377		3:30:00 PM	2	5	4				0		15	0	f	0		65.43	0	FOB Screening	9	0	1	1	1	Good	3	1	One 2mm sessile polyp			0	0	1	1	1	No diagnosis made
407		2:30:00 PM	2	3	2				0		12	0	f	0		65.52	0	FOB screening	9	0	1	1	1	Good	3	1	Normal	Normal	Normal	1	0	0	0	0
412		1:30:00 PM	2	1	1				0		12	0	m	1		65.52	0	FOB screening	9	0	1	1	1	Good	3	1	1 SESSILE	Normal	Normal	0	0	1	1	1
425		2:30:00 PM	2	2	1				0		15	0	m	1		65.8	0	FOB screening	9	0	1	1	1	Good	3	0	Normal	Normal	Normal	0	0	0	0	0	LIMITED BY DIVERTICULA DISEASE
449		2:30:00 PM	2	2	2				0		15	0	f	0		65.75	0	FOB screening	9	0	1	1	1	Good	3	1	Normal	Normal	Normal	0	0	0	0	0
480		2:30:00 PM	2	3	2				0		12	0	m	1		65.51	0	FOB screening	9	0	1	1	1	Good	3	1	2 SESSILE	Normal	Normal	0	0	2	2	1
498		2:00:00 PM	2	3	3				0		28	1	m	1		65.37	0	FOB screening	9	0	1	1	1	Good	3	1	Normal	Normal	Normal	0	0	0	0	0	GROUP 1 AND 2 MUCOSA GRANULAR AND ERYTHEMATOUS, GROUP 2 DIVERTICULA AND MUSCLE HYERTROPHY
533		2:30:00 PM	2	3	4				0		15	0	m	1		65.77	0	FOB s	9	0	1	1	1	Good	3	1	Normal	Normal	Normal	0	0	0	0	0
539		2:00:00 PM	2	2	2				0		12	0	f	0		65.57	0	FOB s	9	0	1	1	1	Satisfactory	2	1	3 sessile, 1 polyploidal	Normal	Normal	0	1	3	4	1
541		1:30:00 PM	2	1	1				0		12	0	f	0		65.39	0	FOB screening	9	0	1	1	1	Good	3	1	Normal	0	0	0	0	0	0	0
547		1:30:00 PM	2	1	4				0		28	1	m	1		65.52	0	FOBscreening	9	0	1	1	1	Good	3	1	diverticula. 1 sesile 1 pedunc. polyp	diverticula	Normal	0	1	1	2	1
554		2:00:00 PM	2	1	2				0		15	0	m	1		65.44	0	FOB screening	9	0	1	1	1	Good	3	1	Normal	Normal	normla	0	0	0	0	0
581		2:00:00 PM	2	1	2				0		12	0	f	0		65.5	0	FOB screening	9	0	1	1	1	Good	3	1	Normal	Normal	Normal	0	0	0	0	0
582		2:30:00 PM	2	2	2				0		12	0	f	0		65.47	0	FOB screening	9	0	1	1	1	Good	3	1	Normal	Normal	Normal	0	0	0	0	0
587		1:30:00 PM	2	1	1				0		12	0	m	1		65.37	0	FOB screening	9	0	1	1	1	Good	3	1	5 sesile 1 pedunc polyp	Normal	Normal	0	4	5	9	1
590		1:30:00 PM	2	1	2				0		12	0	m	1		65.73	0	FOB screening	9	0	1	1	1	Satisfactory	2	1	divertucula, 2 pedunc 2 sesile polyp	Normal	Normal	0	2	2	4	1
602		1:30:00 PM	2	1	2				0		12	0	m	1		65.43	0	FOB Screening	9	0	1	1	1	Good	3	1	RADIATION PROCTITIS			0	0	0	0	0
604		2:30:00 PM	2	3	2				0		12	0	f	0		65.57	0	FOB Screening	9	0	1+ENTO	3	1	Good	3	0	Normal BUT INCOMPLETE DUE TO SENSITIVE BOWELN ?ADHESIONS			0	0	0	0	0
605		2:00:00 PM	2	1	2				0		15	0	m	1		65.47	0	FOB Screening	9	0	1	1	1	Good	3	1	10MM PEDUNC POLYP AND DIV DIS			0	1	0	1	1
615		1:30:00 PM	2	1	2				0		12	0	m	1		65.7	0	FOB Screening	9	0	1	1	1	Good	3	1	Normal			0	0	0	0	0
636		2:30:00 PM	2	2	2				0		15	0	m	1		65.49	0	FOB Screening	9	0	1	1	1	Good	3	1	4MM SSP	3MM SSP		0	0	2	2	1
641		2:30:00 PM	2	4	1				0		15	0	m	1		65.8	0	FOB Screening	9	0	1	1	1	Good	3	1	3CM SSP	8MM SSP		0	0	3	3	1
642		1:00:00 PM	2	1	2				0		12	0	f	0		65.57	0	FOB Screening	9	0	1	1	1	Good	3	1	Normal			0	0	0	0	0
660		2:00:00 PM	2	2	2				0		15	0	m	1		65.41	0	FOB Screening	9	0	1	1	1	Good	3	1	Normal			0	0	0	0	0
675		2:30:00 PM	2	4	1				0		12	0	m	1		65.78	0	FOB Screening	9	0	ENTO	2	1	Poor	1	1	16MM PEDUNC POLYP			0	1	0	1	1
682		2:30:00 PM	2	3	2				0		15	0	f	0		65.39	0	FOB Screening	9	0	1	1	1	Good	3	1	Normal			0	0	0	0	0
710		2:00:00 PM	2	3	1				0		28	1	f	0		65.58	0	FOB Screening	9	0	1	1	1	Good	3	1	Normal			0	0	0	0	0	Normal
715		2:00:00 PM	2	3	1				0		12	0	m	1		65.51	0	FOB Screening	9	0	1	1	1	Satisfactory	2	1	3mm ssp			0	0	1	1	1
717		1:00:00 PM	2	1	2				0		12	0	f	0		65.62	0	FOB Screening	9	0	1	1	1	Good	3	1	Normal			0	0	0	0	0	Normal
721		1:00:00 PM	2	1	1				0		12	0	f	0		65.51	0	FOB Screening	9	0	0	0	1	Good	3	1	Normal			0	0	0	0	0	Normal
732		3:00:00 PM	2	4	2				0		15	0	m	1		65.33	0	FOB Screening	9	0	1	1	1	Good	3	0	Too much blood			0	0	0	0	0	Advised for next day CT colonoscopy
744		3:00:00 PM	2	5	4				0		28	1	m	1		65.47	0	Screening Surveillance	9	0	1	1	1	Good	3	1	Multiple diverticula, one 10mm prominent fold			0	0	0	0	0	Diverticular disease
752		1:30:00 PM	2	1	2				0		15	0	f	0		65.61	0	FOB Screening	9	0	1	1	1	Good	3	1	One 16mm pedunculated polyp, two sessile polyps (the largest being 16mm)			0	1	2	3	1	No diagnosis
753		2:00:00 PM	2	2	2				0		15	0	m	1		65.79	0	FOB Screening	9	0	1	1	1	Good	3	1	Normal			0	0	0	0	0	Normal
756		1:30:00 PM	2	1	2				0		12	0	f	0		65.73	0	FOB Screening	9	0	1	1	1	Good	3	1	Normal			0	0	0	0	0	Normal
805		3:00:00 PM	2	4	4				0		16	1	f	0		65.93	0	PREV POLYPS	11	0	1	1	1	Good	3	1	3 SSP			0	0	3	3	1
850		1:45:00 PM	2	1	1				0		8	0	m	1		65.28	0	PREV POLYPS + FH	11	1	0	0	1	Satisfactory	2	1	5 SSP			0	0	5	5	1
853		3:30:00 PM	2	4	1				0		8	0	m	1		65.17	0	SIGMOID POLYP	12	0	1	1	1	Good	3	1	4 SSP	3 SSP	3 PEDUNCULATED	0	3	7	10	1
872		3:30:00 PM	2	1	2				0		23	0	m	1		65.74	0	NO INDICATION ON REPORT	0	0	1	1	1	Good	3	1	1 SSP			0	0	1	1	1
909		2:30:00 PM	2	3	2				0		23	0	m	1		65.83	0	?	0	0	ENTOX	2	1	Good	3	1	0	0	0	0	0	0	0	0
966		3:30:00 PM	2	5	4				0		16	1	f	0		65.98	0	HX CRC	13	0	1	1	1	Good	3	1	0	0	0	0	0	0	0	0	GROUP 1 DIVERTICULA
1006		4:30:00 PM	2	4	2				0		23	0	f	0		65.76	0	?	0	0	0	0	1	Good	3	1	Normal	diverticula		0	0	0	0	0
1053		2:45:00 PM	2	3	4				0		15	0	f	0		65.5	0	excluding 1D	7	0	1	1	1	Good	3	1	Normal	Normal	Normal	0	0	0	0	0
1098		2:00:00 PM	2	3	1				0		12	0	f	0		65.39	0	FOB screening	9	0	1	1	1	Satisfactory	2	1	Normal	Normal	Normal	0	0	0	0	0
1211		3:30:00 PM	2	3	1				0		9	0	m	1		65.69	0	Previous polyps	11	0	ENTO	2	1	Good	3	1	Normal			0	0	0	0	0	Diverticular disease
1287		2:00:00 PM	2	1	3				0		17	1	m	1		65.29	0	FHX CRC	8	1	1	1	1	Good	3	1	Normal	Normal	Normal	0	0	0	0	0	GROUP 1 DIVERTICULA
1295		2:00:00 PM	2	2	3				0		17	1	m	1		65.49	0	1D ASSESMENT AND PREV POLYPS	11	0	1	1	1	Good	3	1	2 SESSILE	Normal	Normal	0	0	2	2	1	GROUP 1 MUCOSA GRANULOMATOUS AND CONGESTED
1339		2:30:00 PM	2	3	3				0		17	1	m	1		65.73	0	PREV POLYPS	11	0	ENTOX	2	1	Satisfactory	2	1	Normal	Normal	Normal	0	0	0	0	0	GROUP 1 DIVERTICULA
1345		2:30:00 PM	2	3	3				0		17	1	f	0		65.02	0	PREV CARCINOMA	13	0	1	1	1	Good	3	1	Normal	Normal	Normal	0	0	0	0	0
1385		1:30:00 PM	2	1	2				0		15	0	f	0		65.47	0	WEIGHT LOSS AND ANAEMIA	6	0	0	0	1	Satisfactory	2	1	Normal	Normal	Normal	0	0	0	0	0
1397		3:30:00 PM	2	1	2				0		23	0	m	1		65.23	0	?	0	0	1	1	1	Poor	1	1	3 SESSILE	1 SESSILE	Normal	0	0	4	4	1
1398		3:00:00 PM	2	5	2				0		23	0	m	1		65.73	0	?	0	0	1	1	1	Good	3	1	1 SESSILE	Normal	Normal	0	0	1	1	1
1406		2:30:00 PM	2	3	2				0		23	0	f	0		65.79	0	?	0	0	1	1	1	Good	3	1	Normal			0	0	0	0	0
1465		9:00:00 AM	1	3	4				0		15	0	F	0		65.6	0	FOB Screening	9	0	1	1	1	Good	3	1	DIV DISEASE			0	0	0	0	0
1467		9:00:00 AM	1	2	4				0		28	1	m	1		65.55	0	FOB Screening	9	0	1	1	1	Good	3	1	DIV DISEASE	6MM SSP		0	0	1	1	1
1537		9:00:00 AM	1	1	4				0		21	1	f	0		65.53	0	FOB	9	0	1	1	1	Good	3	1	One 6mm sessile polyp			0	0	1	1	1	Colonic polyps, diverticular disease
1551		9:30:00 AM	1	3	4				0		21	1	m	1		65.86	0	FOB	9	0	1	1	1	Good	3	1	2cm pedunculated polyp, two sessile polyps (larges 5mm)			0	1	2	3	1	Colonic polyps
1553		10:30:00 AM	1	5	4				0		21	1	f	0		65.52	0	FOB	9	0	1	1	1	Good	3	1	Diverticula	3mm sessile polyp		0	0	1	1	1	Diverticular disease, rectal polyp
1568		9:30:00 AM	1	2	4				0		21	1	m	1		65.46	0	FOB	9	0	1	1	1	Satisfactory	2	1	Normal			0	0	0	0	0	Normal
1571		9:00:00 AM	1	1	1				0		21	1	m	1		65.81	0	FOB	9	0	0	0	1	Good	3	1	3mm sessile polyp			0	0	1	1	1	rectal polyp
1581		9:00:00 AM	1	3	4				0		4	1	f	0		65.53	0	FOB	9	0	1	1	1	Good	3	1	One 5cm sessile polyp			0	0	1	1	1	No diagnosis
1590		9:00:00 AM	1	3	4				0		4	1	m	1		65.54	0	FOB	9	0	ENTO	2	1	Good	3	1	One 2mm sessile polyp	One 2mm sessile polpy	One 2mm sessile polyp	0	0	3	3	1	No diagnosis
1618		8:30:00 AM	1	2	2				0		2	1	m	1		65.97	0	FOB	9	0	1	1	1	Satisfactory	2	1	Diverticula	Ulcers	One 11mm pedunculated polyp	0	1	0	1	1	Colonic polyps, diverticular disease
1620		8:00:00 AM	1	1	4				0		4	1	m	1		65.13	0	FOB	9	0	ENTO	2	1	Good	3	1	One 2mm sessile polyp	One 2mm sessile polpy	One 2mm sessile polyp	0	0	3	3	1	No diagnosis
1631		8:00:00 AM	1	1	4				0		4	1	m	1		65.56	0	FOB	9	0	1	1	1	Satisfactory	2	1	Diverticula			0	0	0	0	0	No diagnosis
1636		9:00:00 AM	1	1	4				0		21	1	f	0		65.6	0	FOB	9	0	1	1	1	Good	3	1	Normal			0	0	0	0	0	Normal
1639		8:30:00 AM	1	1	1				0		15	0	f	0		65.57	0	FOB	9	0	1	1	1	Good	3	1	One 7mm pedunculated polyp	One 6mm sessile polyp	Two pedunculated polpys (the largest being 12mm) One pedunculated polyp	0	4	1	5	1	No diagnosis
1642		10:00:00 AM	1	4	1				0		15	0	f	0		65.26	0	FOB	9	0	1	1	1	Satisfactory	2	1	Normal			0	0	0	0	0	Normal
1658		9:30:00 AM	1	4	2				0		2	1	f	0		65.55	0	FOB	9	0	1	1	1	Good	3	1	One polypoidal tumour	One 10mm pedunculated polyp	One 5mm sessile polyp; one 5mm sessile polyp; one 5mm sessile polyp	1	1	3	4	1	Colonic polyps, colonic carcinoma
1666		8:30:00 AM	1	2	2				0		2	1	m	1		65.42	0	FOB	9	0	1	1	1	Satisfactory	2	1	Normal			0	0	0	0	0	Normal
1670		8:30:00 AM	1	2	4				0		4	1	f	0		65.58	0	FOB	9	0	1	1	1	Good	3	1	One 10mm sessile polyp	One 12mm sessile polyp	One 4mm sessile polyp	0	0	3	3	1	No diagnosis
1720		10:00:00 AM	1	5	2				0		15	0	m	1		65.92	0	FOB Screening Colonoscopy	9	0	0	0	1	Satisfactory	2	1	Normal			0	0	0	0	0
1730		8:30:00 AM	1	2	2				0		15	0	m	1		65.44	0	FOB Screening Colonoscopy	9	0	ENTONOX PRN	2	1	Satisfactory	2	1	1 PEDUNCULATED	2 SSP	1 SSP	0	1	3	4	1
1738		10:00:00 AM	1	5	4				0		15	0	m	1		65.68	0	FOB Screening Colonoscopy	9	0	1	1	1	Poor	1	1				0	0	0	0	0
1779		8:00:00 AM	1	1	4				0		4	1	m	1		65.5	0	FOB	9	0	1	1	1	Good	3	1	1 SSP	1 SSP	4 SSP	0	0	6	6	1	GROUP 3 INCLUDES 1 SSP FROM GROUP 4 AND 2 FROM GROUP 5
1787		8:00:00 AM	1	1	2				0		2	1	m	1		65.75	0	FOB	9	0	1	1	1	Satisfactory	2	1	2 SSP			0	0	2	2	1
1789		9:00:00 AM	1	3	2				0		2	1	m	1		65.39	0	FOB	9	0	1	1	1	Satisfactory	2	1	2 SSP	2 SSP		0	0	4	4	1
1799		8:00:00 AM	1	1	2				0		2	1	m	1		65.77	0	PREVIOUS COLONIC POLYPS	11	0	1	1	1	Satisfactory	2	1	5 SSP			0	0	5	5	1
1828		8:30:00 AM	1	2	4				0		4	1	m	1		65.52	0	FOB	9	0	1	1	1	Good	3	1	1 SSP			0	0	1	1	1
1831		10:00:00 AM	1	5	4				0		4	1	m	1		65.89	0	FOB	9	0	1	1	1	Good	3	1	1 SSP			0	0	1	1	1
1833		9:00:00 AM	1	2	4				0		28	1	m	1		65.42	0	FOB	9	0	1	1	1	Poor	1	1	HAEMORRHAGIC & LOSS OF VASCULAR PATTERN			0	0	0	0	0
1834		9:30:00 AM	1	3	4				0		28	1	f	0		65.81	0	FOB	9	0	1	1	1	Good	3	1	LOSS OF VASCULAR PATTERN	LOSS OF VASCULAR PATTERN		0	0	0	0	0
1846		10:00:00 AM	1	4	1				0		21	1	f	0		65.74	0	FOB	9	0	1	1	1	Satisfactory	2	1	Normal			0	0	0	0	0
1858		9:00:00 AM	1	3	4				0		4	1	f	0		65.46	0	FOB	9	0	1	1	1	Poor	1	1	Normal			0	0	0	0	0
1869		9:00:00 AM	1	1	4				0		21	1	f	0		65.52	0	FOB	9	0	1	1	1	Satisfactory	2	1	HAEMORRHOIDS			0	0	0	0	0
1876		8:00:00 AM	1	1	2				0		12	0	m	1		65.75	0	FOB	9	0	1	1	1	Good	3	1	2 SSPS			0	0	2	2	1
1888		9:30:00 AM	1	3	4				0		28	1	f	0		65.47	0	FOB	9	0	1	1	1	Satisfactory	2	1	Normal			0	0	0	0	0
1891		8:30:00 AM	1	2	1				0		15	0	f	0		65.52	0	FOB	9	0	1	1	1	Satisfactory	2	1	Normal			0	0	0	0	0
1905		8:30:00 AM	1	2	1				0		15	0	f	0		65.51	0	FOB SCREENING	9	0	1	1	1	Good	3	1	2 SESSILE	1 SESSILE	1 SESSILE	0	0	4	4	1
1918		8:30:00 AM	1	2	2				0		15	0	m	1		66	0	FOB SCREENING	9	0	1	1	1	Good	3	1	12 SESSILE	Normal	Normal	0	0	12	12	1
1938		8:00:00 AM	1	1	4				0		4	1	f	0		65.49	0	FOB SCREENING	9	0	1	1	1	Good	3	1	1 SESSILE	Normal	Normal	0	0	1	1	1
1967		8:00:00 AM	1	1	4				0		4	1	f	0		65.94	0	FOB SCREENING	9	0	1	1	1	Good	3	1	1 SESSILE	Normal	Normal	0	0	1	1	1
1971		10:00:00 AM	1	5	4				0		4	1	m	1		65.45	0	FOB SCREENING	9	0	1	1	1	Good	3	1	Normal	Normal	Normal	0	0	0	0	0	GROUP 1 DIVERTICULA
1974		9:30:00 AM	1	3	4				0		15	0	m	1		65.33	0	FOB SCREENING	9	0	1	1	1	Good	3	1	3 SESSILE	Normal	Normal	0	0	3	3	1
2008		10:30:00 AM	1	4	1				0		21	1	m	1		65.66	0	FOB SCREENING	9	0	1	1	1	Good	3	1	1 SESSILE	1 SESSILE	Normal	0	0	2	2	1
2028		9:00:00 AM	1	3	2				0		21	1	m	1		65.42	0	FOB SCREENING	9	0	0	0	1	Satisfactory	2	1	Normal	1 SESSILE	Normal	0	0	1	1	1	GROUP 1 MUCOSA GRANULAR
2041		8:30:00 AM	1	2	4				0		4	1	m	1		65.4	0	FOB SCREENING	9	0	1	1	1	Good	3	1	1 PEDUNCULATED	Normal	Normal	0	1	0	1	1	GROUP 1 DIVERTICULA
2059		9:00:00 AM	1	3	4				0		28	1	f	0		65.56	0	FOB SCREENING	9	0	1	1	1	Good	3	1	Normal	Normal	Normal	0	0	0	0	0
2074		11:00:00 AM	1	5	4				0		15	0	m	1		65.94	0	FOB SCREENING	9	0	1	1	1	Good	3	1	2 SESSILE	1 SESSILE	Normal	0	0	3	3	1
2080		9:00:00 AM	1	3	2				0		2	1	f	0		65.57	0	FOB SCREENING	9	0	1	1	1	Satisfactory	2	1	Normal	Normal	Normal	0	0	0	0	0	GROUP 1 MUCOSA GRANULAR, LOSS OF VASCULAR PATTERM PATCHY ERYTHEMA AND APTHOUS ULCERS
2085		9:00:00 AM	1	3	4				0		4	1	f	0		65.39	0	FOB SCREENING	9	0	1 AND ENTOX	3	1	Good	3	1	Normal	Normal	Normal	0	0	0	0	0	GROUP 1 DIVERTICULA WITH MUSCLE HYPERTROPHY
2093		8:00:00 AM	1	1	2				0		2	1	f	0		65.63	0	FOB SCREENING	9	0	1	1	1	Good	3	1	Normal	Normal	Normal	0	0	0	0	0
2095		9:00:00 AM	1	3	2				0		2	1	m	1		65.01	0	PREV SURGERY AND PREV POLYPS	11	0	0	0	1	Satisfactory	2	1	6 SESSILE	Normal	Normal	0	0	6	6	1
2103		8:30:00 AM	1	1	4				0		21	1	f	0		65.96	0	FOB	9	0	1	1	1	Good	3	1	1 SSP			0	0	1	1	1
2105		10:00:00 AM	1	3	4				0		21	1	f	0		65.41	0	FOB	9	0	1	1	1	Good	3	1	2 SSP	1 PEDUNCULATED		0	1	2	3	1
2106		10:30:00 AM	1	4	4				0		21	1	m	1		65.66	0	FOB	9	0	1	1	1	Good	3	1	1 PEDUNCULATED	2 SSP		0	1	2	3	1
2114		9:30:00 AM	1	4	4				0		4	1	m	1		65.68	0	FOB	9	0	1	1	1	Good	3	1	1 SSP	1 SSP	1 SSP	0	0	3	3	1
2117		9:00:00 AM	1	3	4				0		28	1	m	1		65.72	0	FOB	9	0	1	1	1	Satisfactory	2	1	1 SSP	1 SSP		0	0	2	2	1
2132		8:30:00 AM	1	2	4				0		15	0	m	1		65.37	0	FOB	9	0	1	1	1	Good	3	1	Normal			0	0	0	0	0
2147		9:00:00 AM	1	3	4				0		28	1	f	0		65.43	0	FOB	9	0	1	1	1	Good	3	1	2 PEDUNCULATED			0	2	0	2	1
2149		10:00:00 AM	1	5	4				0		28	1	f	0		65.49	0	SCREENING SURVEILLANCE	9	0	1	1	1	Satisfactory	2	1	Normal			0	0	0	0	0
2154		8:00:00 AM	1	1	1				0		2	1	f	0		65.6	0	FOB	9	0	1	1	1	Satisfactory	2	1	1 SSP			0	0	1	1	1
2161		9:30:00 AM	1	3	4				0		21	1	m	1		65.75	0	FOB	9	0	0	0	1	Satisfactory	2	1	SSP - MULTIPLE	DIVERTICULA		0	0	MULTIPLE?	#VALUE!	1
2176		9:30:00 AM	1	2	4			basic	1		23	0	f	0		65.21	0	FH: CRC	8	1	1	1	1	Good	3	1	DIVERTICULA			0	0	0	0	0
2198		10:30:00 AM	1	3	3			Intermediate	2		25	0	f	0		65	0	ALTERED BOWEL HABIT	5	0	1	1	1	Good	3	1	Normal			0	0	0	0	0
2199		11:00:00 AM	1	4	3			Intermediate	2		25	0	m	1		65.47	0	COLONOSCOPY PERFORMED 3 YEARS AGO	11	0	1	1	1	Good	3	1	2 SSP	2 SSP		0	0	4	4	1
2224		9:30:00 AM	1	3	4				0		21	1	f	0		65.59	0	PREVIOUS POLYPS	11	0	0	0	1	Poor	1	1	Normal			0	0	0	0	0
2246		8:30:00 AM	1	1	4				0		12	0	m	1		65.07	0	POLYP ON FS	12	0	ENTONOX	2	1	Satisfactory	2	1	2 SSP	1 SSP		0	0	3	3	1
2267		9:45:00 AM	1	2	4				0		21	1	m	1		65.19	0	ALTERED BOWEL HABITS	5	0	1	1	1	Satisfactory	2	1	DIVERTICULA			0	0	0	0	0
2294		9:30:00 AM	1	3	4				0		21	1	f	0		65.06	0	EXCLUSION FOR 1D	7	0	1	1	1	Poor	1	1	1 SSP			0	0	1	1	1
2307		9:00:00 AM	1	2	4				0		21	1	m	1		65.85	0	polyps on FS	12	0	1	1	1	Good	3	1	2 sesile polyp	Normal	Normal	0	0	2	2	1
2319		10:30:00 AM	1	3	3			Intermediate	2		2	1	f	0		65.99	0	abdonimal barium enema	2	0	0	0	1	Good	3	1	1 sesile polyp	Normal	Normal	0	0	0	0	0
2332		9:00:00 AM	1	2	4				0		16	1	m	1		65.29	0	polyps on FS	12	0	0	0	1	Satisfactory	2	1	2 sesile polyp	1 sesile polyp	Normal	0	0	3	3	1
2333		10:00:00 AM	1	3	4				0		16	1	m	1		65.72	0	polyps on FS	12	0	0	0	1	Good	3	1	3 sesile polyps	Normal	Normal	0	0	3	3	1
2349		9:45:00 AM	1	1	4				0		21	1	m	1		65.91	0	altered bowel habit, chronic diarrhoea	5	0	1	1	1	Good	3	1	Normal	Normal	Normal	0	0	0	0	0
2373		8:45:00 AM	1	1	4				0		3	0	f	0		65.16	0	none given	0	0	1	1	1	Good	3	1	2 sesile polyp	n	Normal	0	0	2	2	1
2381		2:45:00 PM	1	2	2				0		20	0	f	0		65.74	0	rectal bleeding, abdominal mass	14	0	0	0	1	Good	3	1	granular erythematous mucosa	Normal	Normal	0	0	0	0	0
2395		10:00:00 AM	1	3	1				0		24	1	m	1		65.84	0	low ferritin, diarrhoea	6	0	1	1	1	Good	3	1	Normal	Normal	Normal	0	0	0	0	0
2438		8:30:00 AM	1	1	4				0		21	1	m	1		65.11	0	anaemia	6	0	0	0	1	Satisfactory	2	1	2 sesile polyp	Normal	Normal	0	0	2	2	1
2486		10:00:00 AM	1	2	2				0		6	1	m	1		65.98	0	FH of colon cancer	8	1	1	1	1	Satisfactory	2	1	1 sesile polyp	Normal	Normal	0	0	1	1	1
2647		10:00:00 AM	1	3	3				0		13	1	m	1		65.67	0	ANAEMIA	6	0	1	1	1	Satisfactory	2	1	DIV DIS			0	0	0	0	0
68		5:30:00 PM	3	1	3				0		20	0	f	0		66.28	0	ANAEMIA	6	0	0	0	1	Good	3	1	NO POLYPS, LIKELY LIPOMA			0	0	0	0	0
79		6:15:00 PM	3	2	1				0		20	0	f	0		66.15	0	RECTAL BLEEDING	14	0	1	1	1	Good	3	1	1 5MM SSP			0	0	1	1	1
159		6:30:00 PM	3	3	3				0		14	1	f	0		66.38	0	COLITIS F/U	7	0	1	1	1	Good	3	1	Normal			0	0	0	0	0
168		5:30:00 PM	3	1	2				0		14	1	f	0		66.95	0	ANAEMIA	6	0	1	1	1	Good	3	1	7MM SES			0	0	1	1	1
230		5:30:00 PM	3	1	2				0		20	0	f	0		66.18	0	SCLEROSING CHOLANGITIS FU	15	0	1	1	1	Good	3	1	1 x 5mm FLAT POLYP	5 x SMALL FLAT POLYPS		0	6	0	6	1	One 5mm ?DALM in Hepatic Flexure, 5 Small Flat Polyps with Normal Pit Pattern but Hyperplastic Features
282		6:15:00 PM	3	2	4				0		23	0	f	0		66.57	0	RECTAL BLEEDING	14	0	1	1	1	Good	3	1	1 PEDUNCULATED POLYP	1 PEDUNCULATED POLYP		0	2	0	2	1
288		6:45:00 PM	3	3	2				0		14	1	f	0		66.15	0	ANAEMIA	6	0	1	1	1	Satisfactory	2	1	1 SSP	1 SSP		0	0	2	2	1
325		2:30:00 PM	2	2	1				0		12	0	m	1		66.5	0	FOB Screening	9	0	0	0	1	Good	3	1	Three sessile polyps (the largest being 2mm) One 2mm sessile polyp			0	0	4	4	1	Colonic polyps
343		2:00:00 PM	2	2	1				0		12	0	m	1		66.36	0	Previous Colonic Polyps	11	0	0	0	1	Good	3	1	One 2mm sessile polyp, one 2mm sessile polyp, one 2mm sessile polyp			0	0	3	3	1	Colonic polyps
370		2:00:00 PM	2	2	2				0		15	0	m	1		66.16	0	FOB Screening	9	0	1	1	1	Good	3	0	One ulcerative tumour			1	0	0	0	0	Inserted to hepatic flexure, LIMITED BY PATH
380		2:30:00 PM	2	3	1				0		12	0	m	1		66.37	0	Screening Surveillance	9	0	1	1	1	Good	3	1	Multiple diverticula, one 2mm sessile polyp, one 3mm pedunculated polyp			0	1	1	2	1	Colonic polyps, diverticular disease
500		3:00:00 PM	2	5	3				0		28	1	m	1		66.92	0	previous colonic polyps	11	0	1	1	1	Good	3	1	1 sesile	Normal	Normal	0	0	1	1	1
505		2:30:00 PM	2	2	2				0		12	0	m	1		66.41	0	FOB s	9	0	1	1	1	Good	3	1	1 sesile	Normal	Normal	0	0	1	1	1
523		2:00:00 PM	2	2	2				0		12	0	f	0		66.44	0	FOB s	9	0	1	1	1	Good	3	1	diverticula. 1 pedunculated polyp	Normal	Normal	0	1	0	1	1
537		3:00:00 PM	2	3	1				0		12	0	f	0		66.65	0	FOB s polyp FU	9	0	1	1	1	Satisfactory	2	1	Normal	Normal	Normal	0	0	0	0	0
555		2:30:00 PM	2	2	2				0		15	0	f	0		66.36	0	FOB screening	9	0	1	1	1	Good	3	1	malignant lesion	Normal	Normal	1	0	0	0	0
599		1:30:00 PM	2	1	1				0		12	0	m	1		66.05	0	FOB screening	9	0	1	1	1	Good	3	1	2 pedunc 1 sesile	Normal	Normal	0	2	1	3	1
621		12:00:00 AM	2	1	3				0		28	1	f	0		66.58	0	FOB Screening	9	0	1	1	1	Good	3	1	Normal			0	0	0	0	0
670		2:30:00 PM	2	4	2				0		28	1	m	1		66.44	0	PREVIOUS COLONIC POLYPS	11	0	1	1	1	Good	3	1	5MM SSP			0	0	1	1	1
716		2:30:00 PM	2	4	1				0		12	0	m	1		66.37	0	FOB Screening	9	0	1	1	1	Good	3	1	Two sessile polyps (the largest being 3mm)			0	0	2	2	1	Rectal Polyp
725		1:00:00 PM	2	1	2				0		12	0	m	1		66.28	0	FOB Screening	9	0	Pethidine, Midazolam and ENTO	3	1	Good	3	1	Multiple diverticula			0	0	0	0	0	Marked diverticular disease
742		2:00:00 PM	2	3	4				0		28	1	m	1		66.34	0	FOB Screening	9	0	1	1	1	Good	3	1	Multiple diverticula, one 6mm pedunculated polyp	Multiple diverticula		0	1	0	1	1	Colonic polyps, diverticular disease
789		1:30:00 PM	2	2	4				0		23	0	f	0		66.29	0	Family History	8	1	Midazolam only	4	1	Good	3	1	Normal			0	0	0	0	0	Normal
837		3:30:00 PM	2	6	3				0		17	1	f	0		66.62	0	FH COLON CA	8	1	1	1	1	Good	3	1	Normal			0	0	0	0	0
864		2:30:00 PM	2	3	3				0		17	1	f	0		66.07	0	FH COLON CA	8	1	0	0	1	Satisfactory	2	1	Normal			0	0	0	0	0
904		1:30:00 PM	2	1	4			Basic	1		14	1	f	0		66.56	0	1D ASSESMENT	7	0	1	1	1	Satisfactory	2	1	0	0	0	0	0	0	0	0	GROUP 1 MUCOUS GRANULOMATOUS AND ERYTHEMATOUS
927		2:00:00 PM	2	2	2				0		23	0	f	0		66.98	0	?	0	0	1	1	1	Good	3	1	0	0	0	0	0	0	0	0
929		3:30:00 PM	2	5	2				0		23	0	f	0		66.94	0	?	0	0	ENTOX	2	1	Good	3	1	0	0	0	0	0	0	0	0
956		3:00:00 PM	2	3	4			Intermediate	2		24	1	m	1		66.13	0	PREV POLYPS	11	0	1	1	1	Satisfactory	2	1	2 SESSILE POLYPS	0	2 SESSILE	0	0	4	4	1
979		4:00:00 PM	2	6	3				0		17	1	m	1		66.39	0	ABNormal ABDO CT	3	0	1	1	1	Good	3	1	0	0	0	1	0	0	0	0	GROUP 1 ULCERATIVE TUMOUR
1122		2:00:00 PM	2	2	2				0		23	0	f	0		66.02	0	Abdominal Pain	1	0	1	1	1	Good	3	1	Normal			0	0	0	0	0	Normal
1180		1:30:00 PM	2	1	2				0		23	0	f	0		66.09	0	1D assessment	7	0	1	1	1	Good	3	1	Atrophic			0	0	0	0	0	Normal
1198		2:00:00 PM	2	1	2				0		20	0	f	0		66.62	0	AbNormal CT	3	0	Pethidine	4	1	Poor	1	0	One 1.5cm sessile polyp	Multiple diverticula		0	0	1	1	1	To hepatic flexure	LIMITED BY Poor BOWEL PREP
1285		2:00:00 PM	2	1	3				0		20	0	m	1		66.39	0	FHX CRC	8	1	1	1	1	Good	3	1	2 SESSILE	Normal	Normal	0	0	2	2	1
1330		2:00:00 PM	2	2	2				0		23	0	m	1		66.64	0	POLYP ON RECENT COLONOSCOPY	11	0	ENTOX	2	1	Good	3	1	Normal	Normal	Normal	0	0	0	0	0
1331		1:30:00 PM	2	1	2				0		15	0	m	1		66.51	0	PREV POLYPS	11	0	1	1	1	Satisfactory	2	1	1 SESSILE	1 SESSILE	2 SESSILE	0	0	4	4	1
1353		3:30:00 PM	2	2	2				0		23	1	m	1		66.48	0	POLYP ON RECENT COLONOSCOPY	11	0	1	1	1	Good	3	1	Normal	Normal	Normal	0	0	0	0	0
1469		10:00:00 AM	1	4	4				0		28	1	m	1		66.64	0	PREVIOUS POLYPS	11	0	1	1	1	Good	3	1	DIV DISEASE			0	0	0	0	0
1480		9:30:00 AM	1	2	4				0		21	1	m	1		66.4	0	PREVIOUS POLYPS	11	0	0	0	1	Satisfactory	2	1	3MM SSP			0	0	1	1	1
1492		8:00:00 AM	1	1	4				0		4	1	f	0		66.64	0	FOB Screening	9	0	1	1	1	Good	3	1	5MM SSP	3MM SSP		0	0	2	2	1
1531		9:30:00 AM	1	3	2				0		2	1	f	0		66.74	0	FOB	9	0	1	1	1	Good	3	1	One 2cm pedunculated polyp	One 8mm sessile polyp		0	1	1	2	1	Colonic polyps
1599		10:30:00 AM	1	4	1				0		21	1	m	1		66.93	0	FOB	9	0	0	0	1	Good	3	1	Three sessile polyps (largest 3mm)	Diverticula		0	0	3	3	1	Colonic polyps
1695		10:00:00 AM	1	5	4				0		4	1	m	1		66.78	0	FOB	9	0	1	1	1	Good	3	1	6 SSPs	DIV DISEASE		0	0	6	6	1
1706		9:00:00 AM	1	3	4				0		4	1	m	1		66.27	0	FOB Screening Colonoscopy	9	0	1	1	1	Good	3	1	2 SSP	3 SSP	3 SSP	0	0	8	8	1	GROUP 3 INCLUDES 1 SSP FROM GROUP 4 AND 1 FROM GROUP 5
1762		8:00:00 AM	1	1	4				0		4	1	m	1		66.69	0	FOB	9	0	1	1	1	Satisfactory	2	1	1 SSP	1 SSP	2 SSP	0	0	4	4	1
1786		10:00:00 AM	1	4	4				0		28	1	f	0		66.6	0	PREVIOUS COLONIC POLYPS	11	0	1	1	1	Poor	1	1	1 SSP	1 SSP		0	0	2	2	1
1798		10:30:00 AM	1	3	1				0		21	1	m	1		66.48	0	FOB	9	0	0	0	1	Good	3	1	DIVERTICULA	1 SSP		0	0	1	1	1
1803		10:00:00 AM	1	5	2				0		2	1	m	1		66.56	0	PREVIOUS COLONIC POLYPS	11	0	1	1	1	Satisfactory	2	1	1 SSP			0	0	1	1	1
1861		8:00:00 AM	1	1	2				0		2	1	m	1		66.69	0	FOB	9	0	0	0	1	Satisfactory	2	1	4MM SSP			0	0	1	1	1
1975		10:00:00 AM	1	4	4				0		15	0	f	0		66.87	0	FOB SCREENING	9	0	1	1	1	Good	3	1	Normal	Normal	Normal	0	0	0	0	0	DIVERTICULA
1992		10:30:00 AM	1	4	1				0		15	0	m	1		66.24	0	FOB SCREENING	9	0	1	1	1	Good	3	1	Normal	Normal	Normal	0	0	0	0	0
2005		8:30:00 AM	1	1	1				0		21	1	f	0		66.43	0	FOB SCREENING AND PREV POLYPS	9	0	1	1	1	Good	3	1	1 SESSILE	2 SESSILE	Normal	0	0	3	3	1	GROUP 1 DIVERTICULA
2018		10:30:00 AM	1	5	4				0		15	0	m	1		66.72	0	FOB SCREENING	9	0	1	1	1	Satisfactory	2	1	Normal	Normal	Normal	0	0	0	0	0
2031		8:00:00 AM	1	1	4				0		28	1	m	1		66.43	0	SCREENING SURVELLIANCE	9	0	1	1	1	Good	3	1	Normal	Normal	Normal	0	0	0	0	0	GROUP 1 DIVERTICULA
2048		8:00:00 AM	1	1	2				0		2	1	m	1		66.6	0	PREV SURGERY AND PREV POLYPS	11	0	1	1	1	Satisfactory	2	1	2 SESSILE	Normal	Normal	0	0	2	2	1
2099		8:30:00 AM	1	2	4				0		4	1	f	0		66.39	0	FOB SCREENING	9	0	1	1	1	Satisfactory	2	1	1 SESSILE	1 SESSILE	1 SESSILE	0	0	3	3	1
2111		8:00:00 AM	1	1	4				0		4	1	m	1		66.29	0	FOB	9	0	0	0	1	Good	3	1	Normal			0	0	0	0	0
2301		9:30:00 AM	1	3	4				0		12	0	m	1		66.76	0	apendix tumour in appendectomy specimen	13	0	1	1	1	Good	3	1	diverticula. 1 sesile polyp	Normal	Normal	0	0	1	1	1
2385		9:00:00 AM	1	1	3				0		13	1	f	0		66.28	0	altered bowel habit	5	0	1	1	1	Good	3	0	Normal	Normal	Normal	0	0	0	0	0	LIMITED BY EXCESS LOOPING
2449		10:30:00 AM	1	5	3				0		6	1	f	0		66.92	0	FH of CRC	8	1	1	1	1	Good	3	1	Normal	Normal	Normal	0	0	0	0	0
2473		10:00:00 AM	1	3	1				0		6	1	m	1		66.79	0	anaemia	6	0	1	1	1	Poor	1	1	1 ulcerative tumour	Normal	Normal	1	0	0	0	0
2624		9:00:00 AM	1	1	1				0		14	1	m	1		66.68	0	ABH, CHRONIC DIARRHOEA	5	0	1	1	1	Good	3	1	Normal COLON			0	0	0	0	0
2634		10:15:00 AM	1	2	2				0		15	0	f	0		66.61	0	ANAEMIA	6	0	ENTON	2	1	Good	3	1	Normal			0	0	0	0	0
2635		8:30:00 AM	1	1	3				0		14	1	m	1		66.93	0	ANAEMIA	6	0	1	1	1	Poor	1	1	3MM SSP			0	0	1	1	1
11		5:30:00 PM	3	1	1				0		24	1	f	0		67.42	0	FHx	8	1	1	1	1	Good	3	1	Normal			0	0	0	0	0
12		6:00:00 PM	3	2	1				0		21	1	f	0		67.49	0	FOB Screening	9	0	1	1	1	Good	3	1	NO POLS, DIV AND HAEMOS			0	0	0	0	0
19		6:00:00 PM	3	2	4				0		4	1	m	1		67.77	0	FOB Screening	9	0	ENTO	2	1	Good	3	1	1 SSP 3MM			0	0	1	1	1
22		5:30:00 PM	3	1	2				0		4	1	f	0		67.54	0	FOB Screening	9	0	1	1	1	Good	3	1	Normal WIT HEAMOS			0	0	0	0	0
23		6:00:00 PM	3	2	2				0		4	1	f	0		67.6	0	FOB Screening	9	0	1	1	1	Good	3	1	1 8MM SSP	15MM PEDUNC POL		0	1	1	2	1
34		6:00:00 PM	3	2	3				0		21	1	f	0		67.82	0	FOB Screening	9	0	1	1	1	Good	3	1	1 5MM SESSILE POLYP IN SIG			0	0	1	1	1
45		6:30:00 PM	3	2	4				0		21	1	m	1		67.69	0	FOB Screening	9	0	1	1	1	Good	3	1	Normal			0	0	0	0	0
89		5:30:00 PM	3	1	4				0		14	1	m	1		67.16	0	ANAEMIA	6	0	1	1	1	Good	3	1	1 8MM SSP UPPER RECTUM			0	0	0	0	0
97		5:30:00 PM	3	1	4				0		8	0	f	0		67.46	0	ABDO PAIN ABNOORMAL CT	3	0	1	1	1	Satisfactory	2	1	Normal WIT DIV			0	0	0	0	0
108		5:30:00 PM	3	1	4				0		20	0	m	1		67.96	0	RECTAL BLEEDING	14	0	0	0	1	Satisfactory	2	1	3MM SSP	4 SSPS		0	0	5	5	1
148		6:00:00 PM	3	2	1				0		14	1	f	0		67.26	0	ANAEMIA	6	0	1	1	1	Satisfactory	2	1	5MM SESSILE POLYP			0	0	1	1	1
160		5:30:00 PM	3	1	1				0		14	1	f	0		67.41	0	ANAEMIA	6	0	1	1	1	Good	3	1	3MM SESSILE POLYP			0	0	1	1	1
163		6:00:00 PM	3	2	1				0		20	0	f	0		67.83	0	1D FU	7	0	1	1	1	Satisfactory	2	1	10MM PEDUNC POLYP			0	1	0	1	1
249		6:15:00 PM	3	2	3				0		14	1	f	0		67.65	0	RECTAL CA	10	0	1	1	1	Good	3	1	1 POLYPOID TUMOUR			1	0	0	0	0
273		5:30:00 PM	3	1	4				0		14	1	m	1		67.95	0	ANAEMIA	6	0	1	1	1	Good	3	1	APHTHOUS ULCERS	1 PEDUNCULATED POLYP		0	1	0	1	1	18mm Pedunculated Polyp - Rectum
310		1:30:00 PM	2	1	2				0		12	0	m	1		67.67	0	FOB Screening	9	0	1	1	1	Good	3	1	One 3 mm sessile polyp			0	0	1	1	1	Colonic Polyps
312		2:30:00 PM	2	3	2				0		12	0	f	0		67.44	0	FOB Screening	9	0	ENTO	2	1	Poor	1	1	Several diverticula were present			0	0	0	0	0	No diagnosis made
317		2:00:00 PM	2	1	2				0		12	0	m	1		67.36	0	FOB Screening	9	0	1	1	1	Satisfactory	2	1	Several diverticula present, one 8mm pedunculated polyp			0	1	0	1	1	Colonic Polyps, diverticular disease
323		2:30:00 PM	2	4	3				0		28	1	m	1		67.87	0	FOB Screening	9	0	1	1	1	Good	3	1	One 5mm sessile polyp	One 3mm sessile polyp		0	0	2	2	1	Colonic Polyps
324		2:00:00 PM	2	1	1				0		12	0	f	0		67.49	0	FOB Screening	9	0	1	1	1	Good	3	1	Multiple diverticula present			0	0	0	0	0	Diverticular disease
337		2:30:00 PM	2	4	2				0		12	0	m	1		67.48	0	FOB Screening	9	0	1	1	1	Good	3	1	One 2mm sessile polyp, one 2 mm sessile polyp, one 12mm sessile polyp			0	0	3	3	1	Colonic polyp, rectal polyp
349		2:00:00 PM	2	1	2				0		15	0	m	1		67.46	0	FOB Screening	9	0	0	0	1	Satisfactory	2	1	Several diverticula			0	0	0	0	0	No diagnosis made
372		3:00:00 PM	2	4	2				0		4	1	m	1		67.72	0	FOB Screening	9	0	1	1	1	Good	3	1	Multiple diverticula			0	0	0	0	0	No diagnosis made
378		1:30:00 PM	2	1	1				0		12	0	f	0		67.74	0	FOB Screening	9	0	1	1	1	Good	3	1	One 2mm sessile polyp			0	0	1	1	1	Rectal Polyp
393		1:00:00 PM	2	1	1				0		12	0	m	1		67.62	0	FOB Screening	9	0	1	1	1	Good	3	1	One 10mm rectal polyp was evident, one 2mm sessile polyp			0	0	2	2	1	Colonic polyps
395		2:30:00 PM	2	3	1				0		21	1	f	0		67.81	0	FOB Screening	9	0	1	1	1	Good	3	1	Several diverticula, 5mm sessile polyp			0	0	1	1	1	Colonic polyps, diverticular disease
399		2:00:00 PM	2	2	2				0		15	0	f	0		67.49	0	FOB Screening	9	0	1	1	1	Good	3	1	One 6mm sessile polyp			0	0	1	1	1	No diagnosis made
401		3:30:00 PM	2	4	2				0		15	0	f	0		67.59	0	ANAEMIA	6	0	1	1	1	Good	3	1	Normal	Normal	Normal	1	0	0	0	0	GROUP 1 LESION NOT OBVIOUSLY MALIGNANT BUT Hx SUGGESTIVE
411		3:00:00 PM	2	4	4				0		28	1	m	1		67.58	0	FOB screening	9	0	1	1	1	Good	3	1	1 SESSILE	Normal	Normal	0	0	1	1	1	GROUP 1 DIVERTICULA
413		2:00:00 PM	2	2	1				0		12	0	f	0		67.41	0	FOB screening	9	0	0	0	1	Satisfactory	2	1	1 PEDUNCULATE	Normal	Normal	0	1	0	1	1
415		1:30:00 PM	2	1	2				0		12	0	m	1		67.67	0	SCREENING SURVEILLANCE	9	0	0	0	1	Good	3	1	1 SESSILE	Normal	Normal	0	0	1	1	1
417		2:30:00 PM	2	3	2				0		12	0	m	1		67.51	0	FOB screening	9	0	1	1	1	Good	3	1	1 PEDUNCULATED 1 SESSILE	Normal	Normal	0	1	3	4	1
423		3:30:00 PM	2	4	2				0		4	1	m	1		67.51	0	FOB screening	9	0	1 + ENTONOX	3	1	Good	3	1	1 SESSILE	1 SESSILE	Normal	0	0	2	2	1
435		3:00:00 PM	2	3	2				0		15	0	m	1		67.78	0	FOB screening	9	0	1	1	1	Good	3	1	1 SESSILE	Normal	Normal	0	0	1	1	1
469		2:30:00 PM	2	3	1				0		12	0	f	0		67.72	0	FOB screening	9	0	1	1	1	Good	3	0	2 PEDUNCULATED	Normal	Normal	0	2	0	2	1	EXCESS LOOPING
477		2:00:00 PM	2	2	1				0		12	0	f	0		67.69	0	FOB screening	9	0	1	1	1	Good	3	1	1 SESSILE	Normal	Normal	0	0	1	1	1
491		1:30:00 PM	2	1	1				0		12	0	f	0		67.36	0	FOB screening	9	0	1	1	1	Good	3	1	Normal	Normal	Normal	0	0	0	0	0	GROUP 1 HAEMORRHOIDS
499		2:30:00 PM	2	4	3				0		28	1	m	1		67.75	0	FOB screening	9	0	1	1	1	Good	3	1	1 SESSILE	3 SESSILE	2 SESSILE	0	0	9	9	1	GROUP 4 2 SESSILE POLPYS AND GROUP 5 1 SESSILE POLYPS
504		2:00:00 PM	2	1	2				0		12	0	m	1		67.41	0	FOB s	9	0	1	1	1	Good	3	1	diverticula	Normal	Normal	0	0	0	0	0
511		2:00:00 PM	2	2	2				0		12	0	f	0		67.67	0	FOB s	9	0	1	1	1	Good	3	1	rectal polyp	Normal	Normal	0	1	0	1	1
531		1:30:00 PM	2	1	4				0		15	0	f	0		67.47	0	FOB s	9	0	1	1	1	Good	3	1	1 sessile	1 sessile	Normal	0	0	2	2	1
558		2:00:00 PM	2	2	2				0		4	1	f	0		67.41	0	FOB screening	9	0	1	1	1	Good	3	1	Normal	Normal	Normal	0	0	0	0	0
559		2:30:00 PM	2	3	2				0		4	1	f	0		67.72	0	FOB screening	9	0	1	1	1	Good	3	1	Normal	Normal	Normal	0	0	0	0	0
567		2:30:00 PM	2	3	4				0		28	1	m	1		67.5	0	FOB screening	9	0	1	1	1	Satisfactory	2	1	1 sesile polyp	Normal	Normal	0	0	1	1	1
575		2:00:00 PM	2	1	2				0		15	0	f	0		67.55	0	FOB screening	9	0	1	1	1	Good	3	1	diverticula	Normal	Normal	0	0	0	0	0
598		2:30:00 PM	2	3	1				0		12	0	m	1		67.72	0	FOB screening	9	0	1	1	1	Good	3	1	Normal	Normal	Normal	0	0	0	0	0
606		2:30:00 PM	2	2	2				0		15	0	f	0		67.72	0	FOB Screening	9	0	1	1	1	Good	3	1	ONE 4MM SSP			0	0	1	1	1
610		2:30:00 PM	2	3	4				0		15	0	m	1		67.96	0	FOB Screening	9	0	1	1	1	Good	3	1	DIV DISEASE			0	0	0	0	0
620		2:30:00 PM	2	3	2				0		15	0	f	0		67.44	0	FOB Screening	9	0	1	1	1	Good	3	1	Normal			0	0	0	0	0
622		1:30:00 PM	2	2	3				0		28	1	f	0		67.51	0	FOB Screening	9	0	1	1	1	Good	3	1	DIV DISEASE			0	0	0	0	0
629		2:00:00 PM	2	2	2				0		12	0	m	1		67.62	0	FOB Screening	9	0	1	1	1	Good	3	1	2MM SSP IN COLON AND RECTUM			0	0	2	2	1
631		1:30:00 PM	2	1	2				0		15	0	m	1		67.77	0	FOB Screening	9	0	1	1	1	Good	3	1	7MM SESSILE POLYP			0	0	1	1	1
634		3:00:00 PM	2	4	2				0		15	0	f	0		67.47	0	FOB Screening	9	0	1	1	1	Good	3	1	Normal			0	0	0	0	0
648		2:00:00 PM	2	3	4				0		28	1	m	1		67.3	0	FOB Screening	9	0	1	1	1	Good	3	0	DIVERTIC DISE			0	0	0	0	0	FIXITY PREVENTED PASAGE OF SCOPE
680		1:30:00 PM	2	1	2				0		15	0	m	1		67.66	0	FOB Screening	9	0	1	1	1	Good	3	1	4MM SSP			0	0	1	1	1
684		2:30:00 PM	2	1	1				0		4	1	f	0		67.48	0	FOB Screening	9	0	1	1	1	Good	3	1	3MM SSP			0	0	1	1	1
687		1:00:00 PM	2	1	4				0		28	1	f	0		67.4	0	PREVIOUS COLONIC POLYPS	11	0	1	1	1	Good	3	1	Normal			0	0	0	0	0
698		3:00:00 PM	2	4	2				0		15	0	f	0		67.32	0	FOB Screening	9	0	1	1	1	Good	3	1	Normal			0	0	0	0	0
700		2:00:00 PM	2	2	3				0		15	0	f	0		67.72	0	FOB Screening	9	0	1	1	1	Good	3	1	Normal			0	0	0	0	0	Normal
707		3:30:00 PM	2	5	3				0		4	1	f	0		67.49	0	FOB Screening	9	0	Pethidine, Midazolam and ENTO	3	1	Good	3	1	Multiple diverticula			0	0	0	0	0	No diagnosis
734		1:30:00 PM	2	2	1				0		12	0	f	0		67.43	0	FOB Screening	9	0	1	1	1	Good	3	1	Multiple diverticula			0	0	0	0	0	Diverticular disease
740		1:00:00 PM	2	1	4				0		28	1	f	0		67.38	0	FOB Screening	9	0	1	1	1	Good	3	1	Normal			0	0	0	0	0	Normal
749		1:00:00 PM	2	1	2				0		12	0	m	1		67.49	0	FOB Screening	9	0	1	1	1	Satisfactory	2	1	Multiple diverticula, one 1.5cm pedunculated polyp, one 2mm sessile polyp, one 2mm sessile polyp			0	1	2	3	1	Colonic polyps, diverticular disease
757		2:30:00 PM	2	3	2				0		12	0	f	0		67.55	0	FOB Screening	9	0	1	1	1	Good	3	1	One 2mm sessile polyp			0	0	1	1	1	Colonic polyps
767		1:30:00 PM	2	2	4				0		12	0	m	1		67.41	0	FOB Screening	9	0	ENTO	2	1	Good	3	1	Simple haemorrhoids			0	0	0	0	0	Haemorrhoids
773		3:00:00 PM	2	4	4				0		15	0	m	1		67.45	0	FOB Screening	9	0	1	1	1	Satisfactory	2	1	Normal			0	0	0	0	0	Normal
788		3:00:00 PM	2	4	3				0		17	1	f	0		67.78	0	ABH, chronic diarrhoea	5	0	1	1	1	Good	3	1	Normal			0	0	0	0	0	Normal
793		1:30:00 PM	2	1	4			basic	1		23	0	f	0		67.05	0	Disease follow up (previous polyps)	11	0	1	1	1	Good	3	1	One 2mm sessile polyp			0	0	1	1	1	No diagnosis
916		1:30:00 PM	2	1	2				0		23	0	m	1		67.07	0	POLYP ON FS	12	0	0	0	1	Good	3	1	1 SESSILE 2 PEDUNCULATED	0	0	0	2	1	3	1
981		2:30:00 PM	2	2	4				0		15	0	f	0		67.23	0	ANAEMIA	6	0	1	1	1	Good	3	1	0	0	0	0	0	0	0	0
1074		3:00:00 PM	2	3	1				0		8	0	f	0		67.36	0	altered bowel habit , weight loss	5	0	1	1	1	Good	3	1	Normal	Normal	Normal	0	0	0	0	0
1079		3:00:00 PM	2	3	3				0		17	1	m	1		67.37	0	previous polyps followup	11	0	1	1	1	Good	3	1	Normal	Normal	Normal	0	0	0	0	0
1090		1:30:00 PM	2	1	2				0		23	0	m	1		67.3	0	altered bowel habit	5	0	1	1	1	Good	3	1	one sesile polyp	Normal	Normal	0	0	1	1	1
1103		3:30:00 PM	2	4	3			Intermediate	2		15	0	m	1		67.58	0	Previous Polyps	11	0	1	1	1	Satisfactory	2	1	Normal			0	0	0	0	0	Normal
1114		1:30:00 PM	2	1	4			Intermediate	2		4	1	f	0		67.33	0	AbNormal barium enema	2	0	1	1	1	Satisfactory	2	1	Multiple diverticula	One 2mm sessile polyp		0	0	1	1	1	No diagnosis
1235		3:45:00 PM	2	2	4				0		20	0	f	0		67.3	0	Previous polyps	11	0	1	1	1	Good	3	1	Six sessile polyps			0	0	6	6	1	Colonic polyps
1246		3:30:00 PM	2	4	1				0		16	1	f	0		67.66	0	Previous polyps	11	0	1	1	1	Good	3	1	One 5mm sessile polyp			0	0	1	1	1	No diagnosis
1255		2:00:00 PM	2	1	4				0		20	0	m	1		67.13	0	COLITIS SURVEILLANCE	7	0	0	0	1	Good	3	1	Normal	Normal	Normal	0	0	0	0	0	MUCOSA WAS SCARRED AND HAD PESUDOPOLYPS
1264		2:15:00 PM	2	1	4				0		20	0	m	1		67.85	0	1D F/U	7	0	0	0	1	Good	3	1	multiple pseudopolyps			0	0	0	0	0
1365		3:45:00 PM	2	3	4				0		14	1	f	0		67.52	0	ALTERED BOWEL HABIT, CHRONIC DIARRHOEA	5	0	1	1	1	Poor	1	1	Normal	Normal	Normal	0	0	0	0	0
1459		8:00:00 AM	1	1	2				0		2	1	M	1		67.49	0	FOB Screening	9	0	1	1	1	Satisfactory	2	1	10MM SSP	7 PEDUNC POLYPS	0	0	7	1	8	1	0
1464		8:30:00 AM	1	2	4				0		15	0	F	0		67.61	0	FOB Screening	9	0	0	0	1	Good	3	1	Normal			0	0	0	0	0
1466		8:00:00 AM	1	1	4				0		28	1	m	1		67.69	0	FOB Screening	9	0	1	1	1	Poor	1	1	5SSPS			0	0	5	5	1
1487		8:00:00 AM	1	1	2				0		2	1	m	1		67.61	0	FOB Screening	9	0	1	1	1	Satisfactory	2	1	10 SSPS	POLYPOIDAL TUMOUR		1	0	10	10	1	POLYPOIDAL TUMOUR
1494		9:00:00 AM	1	3	4				0		4	1	m	1		67.45	0	??	0	0	1	1	1	Good	3	1	4MM SSP			0	0	1	1	1
1499		8:00:00 AM	1	1	2				0		2	1	m	1		67.62	0	FOB Screening	9	0	1	1	1	Good	3	1	12MM PEDUNC POL			0	1	0	1	1
1501		9:00:00 AM	1	3	2				0		2	1	m	1		67.72	0	FOB	9	0	1	1	1	Satisfactory	2	1	One 4mm sessile polyp, one 4mm sessile polyp			0	0	2	2	1	No diagnosis
1505		8:30:00 AM	1	2	4				0		4	1	f	0		67.46	0	FOB	9	0	1	1	1	Good	3	1	2 simple haemorrhoids			0	0	0	0	0	No diagnosis
1507		9:30:00 AM	1	4	4				0		4	1	m	1		67.6	0	FOB	9	0	1	1	1	Good	3	1	One 6mm sessile polyp, three sessile polyps (the largest being 2mm)			0	0	4	4	1	No diagnosis
1526		9:00:00 AM	1	2	4				0		28	1	m	1		67.73	0	FOB	9	0	1	1	1	Good	3	1	Two sessile polyps (largest 3mm)	Two flat adenoma (largest 5mm)		2	0	2	2	1	Colonic polyps, rectal polyps
1535		9:30:00 AM	1	4	4				0		4	1	m	1		67.49	0	FOB	9	0	1	1	1	Good	3	1	Diverticula			0	0	0	0	0	No diagnosis
1542		9:30:00 AM	1	2	1				0		21	1	m	1		67.69	0	FOB	9	0	1	1	1	Satisfactory	2	1	Two sessile polyps (largest 3mm)	Two sessile polyps (largest 5mm)		0	0	4	4	1	Colonic polyps, diverticular disease
1552		10:00:00 AM	1	4	4				0		21	1	f	0		67.55	0	FOB	9	0	1	1	1	Good	3	1	3mm sessile polyp	diverticula		0	0	1	1	1	Colonic polyps, diverticular disease
1565		9:00:00 AM	1	3	4				0		4	1	m	1		67.5	0	FOB	9	0	1	1	1	Good	3	1	One 3mm sessile polyp			0	0	1	1	1	No diagnosis
1569		10:00:00 AM	1	3	4				0		21	1	f	0		67.53	0	FOB	9	0	1	1	1	Good	3	1	Two sessile polyps (largest being 3mm)			0	0	2	2	1	Colonic polyps
1572		9:30:00 AM	1	2	1				0		21	1	m	1		67.22	0	AbNormal CT	3	0	1	1	1	Poor	1	1		Two sessile polyps (Largest 8mm)		0	0	2	2	1	Colonic polyps
1573		10:00:00 AM	1	3	1				0		21	1	f	0		67.75	0	FOB	9	0	1	1	1	Satisfactory	2	1	Two sessile polyps (Largest 5mm)	Diverticular		0	0	2	2	1	Colonic polyps, diverticular disease
1591		9:30:00 AM	1	4	4				0		4	1	m	1		67.49	0	FOB	9	0	1	1	1	Poor	1	1	One 14mm pedunculated polyp			0	1	0	1	1	No diagnosis
1592		10:00:00 AM	1	5	4				0		4	1	f	0		67.4	0	FOB	9	0	1	1	1	Good	3	1	One 2mm sessile polyp	One 2mm sessile polpy	One 2mm sessile polyp	0	0	3	3	1	No diagnosis
1610		9:30:00 AM	1	2	4				0		21	1	f	0		67.63	0	FOB	9	0	1	1	1	Good	3	1	5mm peduculated polyp			0	1	0	1	1	Colonic polyps diverticular disease
1617		8:00:00 AM	1	1	2				0		2	1	f	0		67.65	0	FOB	9	0	1	1	1	Satisfactory	2	1	Normal			0	0	0	0	0	Normal
1633		9:00:00 AM	1	3	4				0		4	1	m	1		67.55	0	FOB	9	0	ENTO	2	1	Good	3	1	Granular			0	0	0	0	0	No diagnosis
1689		10:30:00 AM	1	4	4			Intermediate	2		15	0	m	1		67.23	0	ABH	5	0	1	1	1	Good	3	1	3MM SSP	RECTAL TUMOUR		1	0	1	1	1
1691		8:00:00 AM	1	1	4				0		4	1	m	1		67.41	0	FOB	9	0	1	1	1	Satisfactory	2	1	Normal			0	0	0	0	0
1692		8:30:00 AM	1	2	4				0		4	1	m	1		67.49	0	FOB	9	0	1	1	1	Good	3	1	6 SSPs	1 PEDUNC POLYP		0	1	6	7	1
1698		10:00:00 AM	1	3	4				0		28	1	f	0		67.49	0	FOB	9	0	1	1	1	Good	3	1	3CM ULCERATIVE TUMOUR IN PROX ASCENDING			1	0	0	0	0
1722		9:00:00 AM	1	2	4				0		15	0	f	0		67.74	0	FOB Screening Colonoscopy	9	0	1	1	1	Good	3	1	1 SSP	1 PEDUNCULATED		0	1	1	2	1
1743		10:30:00 AM	1	3	1				0		21	1	m	1		67.39	0	FOB SCREENING COLONOSCOPY	9	0	1	1	1	Good	3	1	1 SSP	1 SSP	DIVERTICULA + 2 SSP	0	0	4	4	1
1749		8:00:00 AM	1	1	4				0		4	1	m	1		67.51	0	FOB SCREENING COLONOSCOPY	9	0	1	1	1	Satisfactory	2	1	Normal			0	0	0	0	0
1759		9:00:00 AM	1	3	2				0		2	1	f	0		67.61	0	FOB SCREENING COLONOSCOPY	9	0	1	1	1	Satisfactory	2	1	DIVERTICULA			0	0	0	0	0
1771		9:30:00 AM	1	2	1				0		21	1	m	1		67.69	0	FOB	9	0	0	0	1	Good	3	1	DIVERTICULA			0	0	0	0	0
1791		10:00:00 AM	1	5	2				0		2	1	m	1		67.24	0	FOB	9	0	0	0	1	Satisfactory	2	1				0	0	0	0	0
1811		9:00:00 AM	1	3	2				0		12	0	m	1		67.46	0	FOB	9	0	0	0	1	Satisfactory	2	1	3 SSP			0	0	3	3	1
1818		9:00:00 AM	1	1	4				0		21	1	m	1		67.51	0	FOB	9	0	1	1	1	Good	3	1	Normal			0	0	0	0	0
1824		9:00:00 AM	1	3	2				0		2	1	f	0		67.35	0	FOB	9	0	ENTONOX	2	1	Satisfactory	2	1	Normal			0	0	0	0	0
1829		9:00:00 AM	1	3	4				0		4	1	f	0		67.52	0	FOB	9	0	1	1	1	Good	3	1	2 SSP			0	0	2	2	1
1851		10:30:00 AM	1	4	1				0		21	1	m	1		67.55	0	FOB	9	0	0	0	1	Satisfactory	2	1	1 SSP	2 PEDUNCULATED	1 PEDUNCULATED	0	3	1	4	1
1874		9:30:00 AM	1	3	1				0		4	1	m	1		67.34	0	FOB	9	0	1	1	1	Good	3	1	5 SSPs			0	0	5	5	1
1885		10:00:00 AM	1	5	4				0		4	1	m	1		67.06	0	FOB	9	0	1	1	1	Satisfactory	2	1	6MM SSP0	7MM SSP		0	0	2	2	1
1892		9:00:00 AM	1	3	1				0		15	0	f	0		67.61	0	FOB	9	0	1	1	1	Good	3	1	Normal			0	0	0	0	0
1903		10:00:00 AM	1	5	2				0		15	0	m	1		67.61	0	FOB SCREENING	9	0	1	1	1	Good	3	1	Normal	Normal	Normal	0	0	0	0	0
1910		10:00:00 AM	1	2	1				0		21	1	m	1		67.57	0	FOB SCREENING	9	0	0	0	1	Good	3	1	1 SESSILE	Normal	Normal	0	0	1	1	1
1919		9:00:00 AM	1	3	2				0		15	0	m	1		67.53	0	FOB SCREENING	9	0	1	1	1	Satisfactory	2	1	1 SESSILE	Normal	Normal	0	0	1	1	1
1920		9:30:00 AM	1	4	2				0		15	0	f	0		67.75	0	FOB SCREENING	9	0	1	1	1	Good	3	1	1 SESSILE	Normal	Normal	0	0	1	1	1
1928		10:00:00 AM	1	3	4				0		21	1	f	0		67.61	0	FOB SCREENING	9	0	1	1	1	Satisfactory	2	1	Normal	Normal	Normal	0	0	0	0	0
1951		8:30:00 AM	1	2	4				0		15	0	f	0		67.61	0	FOB SCREENING	9	0	ENTOX	2	1	Satisfactory	2	1	Normal	Normal	Normal	0	0	0	0	0
1968		8:30:00 AM	1	2	4				0		4	1	m	1		67.57	0	FOB SCREENING	9	0	1	1	1	Good	3	1	Normal	Normal	Normal	0	0	0	0	0
1969		9:00:00 AM	1	3	4				0		4	1	m	1		67.59	0	FOB SCREENING	9	0	1	1	1	Satisfactory	2	1	Normal	Normal	Normal	0	0	0	0	0
1973		9:00:00 AM	1	2	4				0		15	0	m	1		67.67	0	FOB SCREENING	9	0	1	1	1	Good	3	1	1 SESSILE	1 PEDUNCULATED	1 SESSILE	0	1	2	3	1
1978		9:00:00 AM	1	3	2				0		2	1	m	1		67.82	0	FOB SCREENING	9	0	1	1	1	Satisfactory	2	1	Normal	Normal	Normal	0	0	0	0	0
1984		10:00:00 AM	1	4	4				0		4	1	f	0		67.52	0	FOB SCREENING	9	0	1	1	1	Good	3	1	Normal	Normal	Normal	0	0	0	0	0	FEW DIVERTICULAR
2001		9:30:00 AM	1	4	4				0		4	1	f	0		67.56	0	FOB SCREENING	9	0	1	1	1	Good	3	1	Normal	Normal	Normal	0	0	0	0	0	GROUP 1 MUCOSA GRANULAR AND ERYTHEMATOUS, MULTIPLE DIVERTICULA AND HYPERTROPHY OF MUSCLE
2013		10:00:00 AM	1	5	2				0		12	0	f	0		67.52	0	FOB SCREENING	9	0	1	1	1	Good	3	1	4 SESSILE AND 1 PEDUNCULATED	Normal	Normal	0	1	4	5	1
2016		9:30:00 AM	1	3	4				0		4	1	m	1		67.65	0	FOB SCREENING	9	0	1	1	1	Satisfactory	2	1	1 SESSILE	1 SESSILE	1 SESSILE	1	0	3	3	1	GROUP 4 VILLOUS TUMOUR
2019		8:30:00 AM	1	1	1				0		21	1	f	0		67.96	0	FOB SCREENING	9	0	1	1	1	Satisfactory	2	1	1 PEDUNCULATED	1 PEDUNCULATED	Normal	0	2	0	2	1
2020		9:00:00 AM	1	2	1				0		21	1	f	0		67.53	0	FOB SCREENING	9	0	1	1	1	Good	3	1	SEVERAL SESSILE	Normal	Normal	0	0	SEVERAL	#VALUE!	1
2049		8:30:00 AM	1	2	2				0		2	1	f	0		67.52	0	FOB SCREENING	9	0	1	1	1	Poor	1	1	Normal	Normal	Normal	0	0	0	0	0
2054		8:30:00 AM	1	2	4				0		4	1	f	0		67.62	0	FOB SCREENING	9	0	1	1	1	Good	3	1	Normal	1 SESSILE	1 SESSILE	MAYBE	2	6	8	1	GROUP 1 POSS1LE MALIGNANCY, GROUP 4 2 PEDUNCULATED AND 3 SESSILE AND GROUP 5 1 SESSILE
2079		8:30:00 AM	1	2	2				0		2	1	f	0		67.56	0	FOB SCREENING	9	0	1	1	1	Satisfactory	2	1	5 SESSILE	Normal	Normal	0	0	5	5	1
2088		8:00:00 AM	1	1	4				0		28	1	m	1		67.53	0	FOB SCREENING	9	0	1	1	1	Satisfactory	2	1	Normal	Normal	Normal	0	0	0	0	0	GROUP 1 DIVERTICULA WITH MUSCLE HYPERTROPHY
2107		8:30:00 AM	1	1	1				0		21	1	f	0		67.62	0	FOB	9	0	1	1	1	Satisfactory	2	1	2 POLYPOIDAL TUMOURS + SUBMUCOSAL TUMOUR			3	0	0	0	0
2110		10:30:00 AM	1	4	1				0		21	1	f	0		67.9	0	FOB	9	0	1	1	1	Good	3	1	Normal			0	0	0	0	0
2122		9:30:00 AM	1	3	1				0		21	1	m	1		67.57	0	FOB	9	0	1	1	1	Good	3	1	Normal			0	0	0	0	0
2129		8:30:00 AM	1	2	4				0		4	1	m	1		67.48	0	FOB	9	0	0	0	1	Good	3	1	1 SSP	4 SSP + 1 PEDUNCULATED	1 SSP	0	1	6	7	1
2150		8:30:00 AM	1	1	1				0		15	0	m	1		67.64	0	FOB	9	0	1	1	1	Satisfactory	2	1	Normal			0	0	0	0	0
2151		9:00:00 AM	1	2	1				0		15	0	f	0		67.64	0	FOB	9	0	1	1	1	Good	3	1	1 SSP	2 SSP		0	0	3	3	1
2159		8:30:00 AM	1	1	4				0		21	1	m	1		67.79	0	FOB	9	0	1	1	1	Good	3	1	2 SSP	DIVERTICULA		0	0	2	2	1
2163		8:30:00 AM	1	1	4				0		15	0	m	1		67.64	0	FOB	9	0	1	1	1	Satisfactory	2	1	Normal			0	0	0	0	0
2164		9:00:00 AM	1	2	4				0		15	0	f	0		67.66	0	FOB	9	0	1	1	1	Good	3	1	3 HAEMORRHOIDS	ANGIODYSPLASIA		0	0	0	0	0
2205		8:45:00 AM	1	1	4			Intermediate	2		28	1	m	1		67.17	0	PREVIOUS POLYPS	11	0	1	1	1	Good	3	1	DIVERTICULA	1 SSP		0	0	1	1	1
2253		11:00:00 AM	1	4	3			Intermediate	2		15	0	m	1		67.38	0	ALTERED BOWEL HABITS	5	0	1	1	1	Good	3	1	DIVERTICULA			0	0	0	0	0
2255		9:30:00 AM	1	2	3			Intermediate	2		21	1	m	1		67.27	0	PREVIOUS POLYPS	11	0	1	1	1	Satisfactory	2	1	1 SSP	DIVERTICULA		0	0	1	1	1
2295			1	1	1				0		21	1	m	1		67.22	0	RETRIEVAL OF FEEDING JEJUNOSTOMY	16	0	1	1	2	Good	3	1	Normal			0	0	0	0	0
2302		10:00:00 AM	1	4	4				0		12	0	f	0		67.48	0	anaemia	6	0	1	1	1	Good	3	1	diverticula. 1 sesile polyp, one pedunculated polyp	Normal	Normal	0	1	1	2	1
2314		9:30:00 AM	1	2	3			Intermediate	2		24	1	f	0		67.78	0	previous colonoscopy, FR of CRC	11	1	1	1	1	Good	3	1	Normal	Normal	Normal	0	0	0	0	0
2322		8:45:00 AM	1	1	4			Intermediate	2		21	1	f	0		67.43	0	previous polyps	11	0	1	1	1	Good	3	1	1 sesile polyp	2 sesile polyps	diverticula	0	0	3	3	1
2337		9:00:00 AM	1	2	4				0		21	1	f	0		67.49	0	polyp on colonoscopy	11	0	1	1	1	Good	3	1	3 sesile polyps	10 sesile polyps	Normal	0	0	13	13	1
2370		9:30:00 AM	1	2	4			Basic	1		21	1	m	1		67.64	0	polyp FU, FH of colon cancer	11	1	1	1	1	Satisfactory	2	1	Normal	Normal	Normal	0	0	0	0	0
2377		9:30:00 AM	1	2	1				0		20	0	f	0		67.37	0	previous polyps	11	0	1	1	1	Good	3	0	1 sesile polyp	Normal	Normal	0	0	1	1	1	LIMITED BY EXCESS LOOPING
2405		11:00:00 AM	1	4	3			Intermediate	2		14	1	m	1		67.49	0	low ferritin	6	0	1	1	1	Good	3	1	Normal	Normal	Normal	0	0	0	0	0
2426		9:45:00 AM	1	3	4				0		21	1	f	0		67.74	0	previous polyps	11	0	1	1	1	Satisfactory	2	1	15 sesile polyps	Normal	Normal	0	0	15	15	1
2458		8:30:00 AM	1	1	3				0		13	0	m	1		67.78	0	anaemia	6	0	1	1	1	Satisfactory	2	1	granular congested erythematous mucosa	Normal	Normal	0	0	0	0	0
2478		8:00:00 AM	1	1	4				0		3	0	f	0		67.07	0	anaemia	6	0	0	0	1	Good	3	1	Normal	Normal	Normal	0	0	0	0	0
2516		8:30:00 AM	1	1	4				0		20	1	f	0		67.84	0	COLLITIS SURVEILLANCE	7	0	1	1	1	Satisfactory	2	1	Normal	Normal	Normal	0	0	0	0	0	GROUP 1 MUCOSA CONGESTED AND ERYTHEMATOUS
2522		8:45:00 AM	1	1	4				0		14	1	m	1		67.16	0	PREV CARCINOMA	13	0	1	1	1	Satisfactory	2	1	Normal	Normal	Normal	0	0	0	0	0
2530		8:00:00 AM	1	1	4				0		3	0	m	1		67.66	0	PREV CRC	13	0	1	1	1	Satisfactory	2	1	1 SESSILE	Normal	Normal	0	0	1	1	1
2531		8:45:00 AM	1	2	4				0		18	1	m	1		67.99	0	FHX CRC	8	1	1	1	1	Good	3	1	Normal	Normal	Normal	0	0	0	0	0
18		5:30:00 PM	3	1	4				0		4	1	f	0		68.6	0	FOB Screening	9	0	1	1	1	Good	3	1	SOME REDNESS AROUND CAECUM			0	0	0	0	0
58		6:30:00 PM	3	3	3				0		21	1	m	1		68.87	0	FOB Screening AND F/U FOR OLD PATH	9	0	0	0	1	Good	3	1	3MM SESSILE POLYP AND OLD SCAR			0	0	1	1	1
95		6:30:00 PM	3	4	3				0		12	0	f	0		68.73	0	ANAEMIA	6	0	1	1	1	Good	3	1	Normal WIT DIV			0	0	0	0	0
147		5:30:00 PM	3	1	1				0		15	0	m	1		68.02	0	PREV POLYPS	11	0	1	1	1	Good	3	1	3 SESSILE POLYPS			0	0	3	3	1
272		6:00:00 PM	3	2	2				0		16	1	f	0		68.64	0	PREVIOUS COLONIC POLYPS	11	0	1	1	1	Good	3	1	Normal			0	0	0	0	0
307		2:00:00 PM	2	3	1				0		12	0	f	0		68.62	0	FOB Screening	9	0	1	1	1	Good	3	1	Multiple Diverticula; 1, 2mm sessile polp, 1, 2mm sessile polyp			0	0	2	2	1	Colonic Polyps, Diverticular disease
316		2:30:00 PM	2	3	1				0		12	0	m	1		68.6	0	FOB Screening	9	0	1	1	1	Good	3	1	Several diverticula were present, one 2mm sessile polpy, one 2mm sessile polyp, one 9mm sessile polyp, one 2mm sessile polyp, one 3mm sessile polyp, one 3mm sessile polyp.			0	0	6	6	1	Colonic Polyps, diverticular disease
344		2:30:00 PM	2	3	1				0		12	0	m	1		68.62	0	Screening Surveillance	9	0	1+ento	3	1	Good	3	1	Multiple diverticula			0	0	0	0	0	Diverticular disease
468		2:00:00 PM	2	2	1				0		12	0	f	0		68.21	0	FOB screening	9	0	1	1	1	Satisfactory	2	1	5 SESSILE	Normal	Normal	0	0	5	5	1
503		2:30:00 PM	2	3	1				0		12	0	m	1		68.54	0	FOB s	9	0	1	1	1	Good	3	1	1 sesile	Normal	Normal	0	0	1	1	1
524		2:30:00 PM	2	3	2				0		12	0	f	0		68.49	0	FOB s	9	0	1	1	1	Good	3	1	Normal	Normal	Normal	0	0	0	0	0
538		1:30:00 PM	2	1	2				0		12	0	m	1		68.16	0	FOB s	9	0	1	1	1	Good	3	1	haemorrhoids	Normal	Normal	0	0	0	0	0
556		3:00:00 PM	2	3	2				0		6	1	m	1		68.75	0	FOB screening	9	0	1	1	1	Good	3	1	sesile polyps	Normal	Normal	0	0	9	9	1
607		3:00:00 PM	2	3	2				0		15	0	f	0		68.85	0	FOB Screening	9	0	1	1	1	Good	3	1	DIV DISEASE			0	0	0	0	0
651		1:00:00 PM	2	1	1				0		12	0	m	1		68.92	0	FOB Screening	9	0	1	1	1	Good	3	1	Normal			0	0	0	0	0
691		3:00:00 PM	2	5	4				0		28	1	f	0		68.05	0	FOB Screening	9	0	1	1	1	Good	3	1	16MM RECTAL POLYP			0	0	1	1	1
718		1:30:00 PM	2	2	2				0		12	0	m	1		68.61	0	FOB Screening	9	0	1	1	1	Good	3	1	One 2mm sessile polyp; One 3mm sessile polyp			0	0	2	2	1	Colonic polyps
728		2:30:00 PM	2	4	2				0		12	0	f	0		68.41	0	FOB Screening	9	0	1	1	1	Good	3	1	One 2mm sessile polyp			0	0	1	1	1	Colonic polyps
743		2:30:00 PM	2	4	4				0		28	1	m	1		68.38	0	FOB Screening	9	0	1	1	1	Good	3	1	One 2.5cm pedunculated polyp, one 12mm sessile polyp			0	1	1	2	1	Colonic polyps
750		2:00:00 PM	2	3	2				0		12	0	f	0		68.44	0	FOB Screening	9	0	1	1	1	Good	3	1	One 2mm sessile polyp			0	0	1	1	1	Colonic polyps
761		2:30:00 PM	2	4	4				0		12	0	m	1		68.08	0	FOB Screening	9	0	1	1	1	Good	3	1	Multiple diverticula, one 5cm polypoidal tumour, one 2mm sessile polyp			1	0	1	1	1	Rectal polyp, rectal carcinoma
777		2:30:00 PM	2	4	4				0		12	0	f	0		68.45	0	FOB Screening	9	0	1	1	1	Good	3	1	Mucosa was granular, congested and erythematous			0	0	0	0	0	Colitis
791		3:00:00 PM	2	4	4				0		21	1	m	1		68.8	0	BLANK	0	0	1	1	1	Good	3	1	Four sessile polyps (the largest being 3mm)	One 5mm sessile polyp		0	0	5	5	1	Colonic polyps
795		3:30:00 PM	2	4	4			basic	1		23	0	f	0		68	0	1D Assessment	7	0	0	0	1	Good	3	1	Mucosa was atrophic			0	0	0	0	0	No diagnosis
923		2:30:00 PM	2	2	3				0		17	1	f	0		68.76	0	POLYP ON FS	12	0	1	1	1	Good	3	1	1 SESSILE 1 PEDUNCULATED	0	0	0	1	1	2	1
1082		2:15:00 PM	2	2	1				0		8	0	f	0		68.14	0	anaemia	6	0	1	1	1	Satisfactory	2	0	colom polyp	Normal	Normal	0	0	1	1	1	just pethidine	LIMITED BY EXCESS LOOPING
1102		3:00:00 PM	2	3	3			Intermediate	2		15	0	m	1		68.89	0	Rectal bleeding	14	0	1	1	1	Good	3	1	One circumferential carcinoma	One 5mm sessile polyp		1	0	1	1	1	No diagnosis
1115		2:00:00 PM	2	2	4			Intermediate	2		4	1	m	1		68.42	0	Previous Polyps	11	0	1	1	1	Good	3	1	Several diverticula			0	0	0	0	0	Diverticular disease
1202		3:00:00 PM	2	4	3				0		17	1	m	1		68.79	0	Previous polyps	11	0	1	1	1	Good	3	1	2mm sessile polyp			0	0	1	1	1	No diagnosis
1251		2:00:00 PM	2	2	3				0		15	0	m	1		68.31	0	PREV SURGERY	13	0	1	1	1	Good	3	1	7 SESSILE	Normal	Normal	0	0	7	7	1
1281		2:30:00 PM	2	3	3				0		17	1	f	0		68.88	0	FHX CRC	8	1	1	1	1	Good	3	1	Normal	Normal	Normal	0	0	0	0	0
1286		2:30:00 PM	2	2	3				0		20	0	f	0		68.36	0	PREV POLYPS	11	0	1	1	1	Good	3	1	3 SESSILE	Normal	Normal	0	0	3	3	1	GROUP 2 DIVERTICULA
1297		3:00:00 PM	2	3	2				0		23	1	f	0		68.68	0	PREV POLYPS	11	0	1	1	1	Good	3	1	Normal	Normal	Normal	0	0	0	0	0
1319		3:00:00 PM	2	3	1				0		26	1	f	0		68.94	0	PREV SURGERY AND PREV CARCINOMA	13	0	1	1	1	Good	3	1	1 SESSILE	Normal	Normal	0	0	1	1	1
1350		3:00:00 PM	2	6	3				0		17	1	F	0		68.16	0	KNOWN CRC	10	0	1	1	1	Good	3	1	Normal	Normal	Normal	1	0	0	0	0	GROUP 1 FUNGATING TUMOUR
1453		3:00:00 PM	2	3	4				0		15	0	m	1		68.73	0	ABH, BLEEDING, RECTAL LESION	10	0	1	1	1	Good	3	1	FUNGATING TUMOUR	2 PEDUNC POLYPS		1	2	0	2	1
1470		8:00:00 AM	1	1	2				0		2	1	f	0		68.6	0	FOB Screening	9	0	1	1	1	Good	3	1	2 SSPS AND ONE PEDUNC POL	2SSPS		0	1	4	5	1
1513		9:30:00 AM	1	2	1				0		21	1	m	1		68.66	0	FOB	9	0	0	0	1	Good	3	1	Normal			0	0	0	0	0	Normal
1538		9:30:00 AM	1	2	4				0		21	1	m	1		68.7	0	FOB	9	0	1	1	1	Satisfactory	2	1	Diverticula			0	0	0	0	0	diverticular disease
1608		9:30:00 AM	1	4	2				0		2	1	f	0		68.41	0	FOB	9	0	1	1	1	Satisfactory	2	1	two sessile polyps (largest 3mm) one 5mm sessile poly	two sessile polyps (largest 3mm)		0	0	5	5	1	Colonic polyps, diverticular disease
1727		9:30:00 AM	1	3	4				0		28	1	m	1		68.49	0	PREVIOUS COLONIC POLYPS	11	0	1	1	1	Good	3	1	DIVERTICULA	DIVERTICULA		0	0	0	0	0
1809		8:00:00 AM	1	1	2				0		12	0	f	0		68.29	0	FOB	9	0	1	1	1	Satisfactory	2	1	DIVERTICULA			0	0	0	0	0
1860		10:00:00 AM	1	5	4				0		4	1	f	0		68.28	0	FOB	9	0	1	1	1	Good	3	1	DIV DIS			0	0	0	0	0
1881		8:00:00 AM	1	1	4				0		4	1	f	0		68.41	0	FOB	9	0	1	1	1	Good	3	1	VASC ECTASIA			0	0	0	0	0
1908		10:00:00 AM	1	5	1				0		15	0	f	0		68.62	0	FOB SCREENING	9	0	1	1	1	Good	3	1	Normal	Normal	Normal	0	0	0	0	0
1916		10:00:00 AM	1	5	2				0		15	0	m	1		68.33	0	FOB SCREENING	9	0	1	1	1	Satisfactory	2	1	3 SESSILE	Normal	Normal	0	0	3	3	1
1964		9:00:00 AM	1	3	2				0		2	1	f	0		68.26	0	PREV SURGERY AND PREV POLYPS	11	0	1	1	1	Satisfactory	2	1	1 SESSILE	Normal	Normal	0	0	1	1	1
1977		8:30:00 AM	1	2	2				0		2	1	m	1		68.46	0	FOB SCREENING	9	0	1	1	1	Satisfactory	2	1	Normal	Normal	Normal	0	0	0	0	0
2082		10:00:00 AM	1	5	2				0		2	1	m	1		68.65	0	PREV SURGERY AND PREV POLYPS	11	0	1	1	1	Satisfactory	2	1	1 SESILE	Normal	Normal	0	0	1	1	1	GROUP 2 DIVERTICULA WITH MUSCLE HYPERTROPHY
2091		9:30:00 AM	1	4	4				0		28	1	m	1		68.39	0	FOB SCREENING	9	0	1	1	1	Satisfactory	2	1	Normal	Normal	Normal	0	0	0	0	0	GROUP 1 MUCOSA RADIATION CHANGE
2101		9:30:00 AM	1	4	4				0		4	1	m	1		68.71	0	FOB	9	0	1	1	1	Good	3	1	2 SSP	3 SSP		0	0	5	5	1
2118		9:00:00 AM	1	4	4				0		28	1	m	1		68.05	0	FOB	9	0	1	1	1	Good	3	1	Normal			0	0	0	0	0
2141		8:30:00 AM	1	2	4				0		4	1	m	1		68.23	0	FOB	9	0	1	1	1	Good	3	1	1 ULCERATIVE TUMOUR			1	0	0	0	0
2196		9:00:00 AM	1	1	3			Intermediate	2		25	0	m	1		68.71	0	RIGHT HEMICOLECTOMY PERFORMED >10YRS AGO	13	0	1	1	1	Good	3	1	Normal			0	0	0	0	0
2241		10:45:00 AM	1	3	4				0		15	0	m	1		68.26	0	PREVIOUS POLYPS	11	0	1	1	1	Satisfactory	2	1	ERYTHEMATOUS MUCOSA			0	0	0	0	0
2261		10:30:00 AM	1	3	4			Intermediate	2		21	1	m	1		68.69	0	1D FU	7	0	1	1	1	Poor	1	1	GRANULAR MUCOSA			0	0	0	0	0
2270		10:45:00 AM	1	4	4				0		21	1	f	0		68.82	0	ALTERED BOWEL HABITS	5	0	1	1	1	Good	3	1	HAEMORRHAGIC MUCOSA	1 SSP		0	0	1	1	1
2285		10:30:00 AM	1	3	4			Basic	1		15	0	m	1		68.27	0	FH:CRC	8	1	1	1	1	Good	3	1	Normal			0	0	0	0	0
2304		9:00:00 AM	1	1	1				0		6	1	f	0		68.62	0	previous carcinoma and polyps	13	0	ENT	2	1	Good	3	1	Normal	Normal	Normal	0	0	0	0	0
2334		10:30:00 AM	1	4	4				0		16	1	m	1		68.2	0	anaemia	6	0	1	1	1	Satisfactory	2	1	Normal	Normal	Normal	0	0	0	0	0
2345		10:00:00 AM	1	4	1				0		15	0	m	1		68.05	0	none given	0	0	0	0	1	Poor	1	0	Normal	Normal	Normal	0	0	0	0	0	LIMITED BY Poor BOWLEL PREP
2390		9:30:00 AM	1	2	1				0		6	1	f	0		68.19	0	FH of CRC, previous polyps	11	1	1	1	1	Good	3	1	divrticula, 1 sesile polyp	1 sesile polyp	Normal	0	0	2	2	1
2397		8:30:00 AM	1	1	3				0		15	0	m	1		68.68	0	anaemia	6	0	0	0	1	Poor	1	1	Normal	Normal	Normal	0	0	0	0	0
2416		9:30:00 AM	1	2	4			Intermediate	2		4	1	m	1		68.73	0	FH of colon cancer	8	1	1	1	1	Good	3	1	Normal	Normal	Normal	0	0	0	0	0
2540		10:15:00 AM	1	4	4				0		21	1	m	1		68.84	0	PREV POLYPS	11	0	1	1	1	Good	3	1	Normal	Normal	Normal	0	0	0	0	0
2559		8:45:00 AM	1	1	4				0		3	0	f	0		68.13	0	?	0	0	1	1	1	Good	3	1	Normal			0	0	0	0	0
2593		8:30:00 AM	1	1	4				0		21	1	m	1		68.36	0	PREVIOUS POLYPS	11	0	0	0	1	Poor	1	1	10MM SSP			0	0	1	1	1
2598		8:30:00 AM	1	1	1				0		21	1	f	0		68.34	0	ANAEMIA	6	0	1	1	1	Good	3	1	Normal			0	0	0	0	0
2651		8:30:00 AM	1	1	1				0		6	1	f	0		68.18	0	ANAEMIA	6	0	1	1	1	Good	3	0	2 CIRC CARCINOMA	2 SSP		2	0	2	2	1	LIMITED BY PATHOLOGY ENCOUNTERED
2652		9:00:00 AM	1	2	1				0		6	1	m	1		68.82	0	ABH	5	0	1	1	1	Good	3	1	Normal			0	0	0	0	0
8		7:00:00 PM	3	5	1				0		21	1	f	0		69.39	0	FOB Screening	9	0	1	1	1	Good	3	1	2CM SESSILE	5MM SESSILE		0	0	2	2	1	BOTH BIOPSIED NOT REMOVED
10		6:00:00 PM	3	2	1				0		27	1	f	0		69.67	0	FOB Screening	9	0	0	0	1	Good	3	0	CIRCUMFERENTIAL CARC			1	0	0	0	0	SCOPE LIMITED BY PATHOL
17		7:30:00 PM	3	3	2				0		2	1	m	1		69.52	0	FOB Screening	9	0	1	1	1	Good	3	1	3MM SESSILE POLYP			0	0	1	1	1
25		7:00:00 PM	3	4	2				0		4	1	f	0		69.42	0	FOB Screening	9	0	1	1	1	Satisfactory	2	1	4 SSP	2 PEDUNC 2CM		0	2	4	6	1
42		6:00:00 PM	3	2	1				0		4	1	f	0		69.43	0	FOB Screening	9	0	1	1	1	Satisfactory	2	1	3 PEDUNC POLYPS			0	3	0	3	1	3 POLYPS LARGEST 10MM PEDUN
50		7:00:00 PM	3	4	2				0		15	0	f	0		69.36	0	FOB Screening	9	0	1	1	1	Good	3	1	Normal BUT MELANOSIS COLI			0	0	0	0	0
199		6:45:00 PM	3	3	1				0		8	0	f	0		69.69	0	ABH, DIARRHOEA, ANAEMIA	6	0	1	1	1	Good	3	1	Normal			0	0	0	0	0
201		5:30:00 PM	3	1	4				0		8	0	m	1		69.33	0	ANAEMIA	6	0	0	0	1	Poor	1	0	Normal			0	0	0	0	0	Examination limited by inadequate bowel prep
271		5:30:00 PM	3	1	2				0		16	1	f	0		69.24	0	1D FU	7	0	1	1	1	Good	3	1	GRANULAR, CONGESTED, ERYTHEMATOUS MUCOSA			0	0	0	0	0
315		2:00:00 PM	2	2	1				0		12	0	f	0		69.75	0	FOB Screening	9	0	1	1	1	Good	3	1	Several diverticula, one 4mm sessile polyp			0	0	1	1	1	Colonic Polyps, diverticular disease
326		1:30:00 PM	2	1	2				0		12	0	m	1		69.56	0	FOB Screening	9	0	1	1	1	Satisfactory	2	1	Normal			0	0	0	0	0	Normal
336		2:00:00 PM	2	3	2				0		12	0	f	0		69.49	0	FOB Screening	9	0	1	1	1	Good	3	1	Multiple diverticula were present, one 2mm sessile polyp, one 17mm pedunculated polyp			0	1	1	2	1	Colonic Polyps, Diverticular disease
339		2:00:00 PM	2	1	4				0		15	0	m	1		69.56	0	FOB Screening	9	0	1	1	1	Good	3	1	One 2mm sessile polyp	One 5mm sessile polyp		0	0	2	2	1	No diagnosis made
341		3:00:00 PM	2	3	4				0		15	0	m	1		69.04	0	FOB Screening	9	0	1	1	1	Satisfactory	2	1	One 13mm sessile polyp			0	0	1	1	1	No diagnosis made
345		1:30:00 PM	2	1	2				0		12	0	f	0		69.63	0	FOB Screening	9	0	1	1	1	Good	3	0	Mucosa congested, erythematous scarring and stricture, multiple diverticula			0	0	0	0	0	To splenic flexure- examination limited by pathology (diverticular disease and colitis)
353		2:00:00 PM	2	2	1				0		12	0	f	0		69.61	0	FOB Screening	9	0	1	1	1	Good	3	1	one 2mm sessile polyp			0	0	2	2	1	Colonic polyp
360		3:00:00 PM	2	4	4				0		21	1	m	1		69.43	0	FOB Screening	9	0	0	0	1	Good	3	1	3mm sessile polyp			0	0	1	1	1	Colonic polyp
366		2:00:00 PM	2	1	2				0		15	0	f	0		69.4	0	FOB Screening	9	0	1	1	1	Good	3	1	Normal			0	0	0	0	0	Normal
369		1:30:00 PM	2	1	2				0		4	1	m	1		69.46	0	FOB Screening	9	0	1	1	1	Good	3	1	Normal			0	0	0	0	0	Normal
371		2:30:00 PM	2	3	2				0		4	1	f	0		69.36	0	FOB Screening	9	0	1	1	1	Good	3	1	Normal			0	0	0	0	0	Normal
382		2:00:00 PM	2	2	2				0		12	0	m	1		69.54	0	FOB SCREEN	9	0	1	1	1	Good	3	1	10MM SSP	3MM SSP		0	0	2	2	1	AND DIV DIS
383		2:30:00 PM	2	3	2				0		12	0	f	0		69.54	0	FOB Screening	9	0	1	1	1	Good	3	1	Multiple diverticula, one 10mm sessile polyp, one 3mm sessile polyp			0	0	2	2	1	Colonic polyps, diverticular disease
390		2:00:00 PM	2	1	2				0		4	1	f	0		69.54	0	FOB Screening	9	0	1	1	1	Good	3	1	Normal			0	0	0	0	0	Normal
394		2:00:00 PM	2	2	1				0		12	0	f	0		69.46	0	FOB Screening	9	0	1	1	1	Good	3	1	A few diverticula, one 4 cm ulcerative tumour, one 3mm sessile polyp			1	0	1	1	1	Colonic carcinoma, colonic polyps
397		2:30:00 PM	2	2	2				0		12	0	f	0		69.56	0	FOB Screening	9	0	1	1	1	Good	3	1	multiple diverticula			0	0	0	0	0	Diverticular disease
421		2:30:00 PM	2	2	2				0		4	1	m	1		69.46	0	FOB screening	9	0	1	1	1	Satisfactory	2	1	1 SESSILE	1 SESSILE	1 SESSILE	0	0	3	3	1
433		2:00:00 PM	2	1	2				0		15	0	f	0		69.52	0	FOB screening	9	0	1	1	1	Good	3	1	Normal	Normal	Normal	0	0	0	0	0
442		2:30:00 PM	2	3	4				0		28	1	m	1		69.89	0	FOB screening	9	0	1	1	1	Good	3	1	Normal	Normal	Normal	0	0	0	0	0
452		1:30:00 PM	2	2	1				0		12	0	m	1		69.68	0	FOB screening	9	0	1	1	1	Good	3	1	1 PEDUNCULATED 1 SESSILE	Normal	Normal	0	1	1	2	1
461		2:30:00 PM	2	4	2				0		28	1	m	1		69.66	0	HX COLON POLYPS	11	0	1	1	1	Good	3	1	1 SESSILE	Normal	Normal	0	0	1	1	1	GROUP 2 DIVERTICULA AND BIOSPY TO EXCLUDE MALIGNANCY
474		2:30:00 PM	2	2	2				0		15	0	m	1		69.46	0	FOB screening	9	0	1	1	1	Good	3	1	Normal	Normal	Normal	0	0	0	0	0
476		1:30:00 PM	2	1	1				0		12	0	m	1		69.63	0	FOB sceening	9	0	1	1	1	Good	3	1	2 SESSILE	Normal	Normal	0	0	2	2	1	GROUP 1 DIVERTICULA
497		1:00:00 PM	2	1	3				0		28	1	f	0		69.83	0	FOB screening	9	0	1	1	1	Good	3	1	Normal	Normal	Normal	0	0	0	0	0
506		3:00:00 PM	2	3	2				0		12	0	m	1		69.51	0	FOB s	9	0	1	1	1	Good	3	1	colitis and diverticulum (sigmoid)	Normal	Normal	0	0	0	0	0
517		1:30:00 PM	2	1	1				0		12	0	f	0		69.48	0	FOB s	9	0	ent	2	1	Good	3	1	1	Normal	Normal	0	1	0	1	1
525		1:30:00 PM	2	1	1				0		12	0	m	1		69.71	0	FOB s	9	0	1	1	1	Good	3	1	1 sessile	Normal	Normal	0	0	1	1	1
528		1:30:00 PM	2	1	2				0		12	0	f	0		69.36	0	FOB s	9	0	1	1	1	Good	3	1	2 sessile	Normal	Normal	0	0	2	2	1
546		2:30:00 PM	2	3	2				0		12	0	F	0		69.66	0	FOB SCREENING	9	0	1	1	1	Good	3	1	SIGMOID POLYP	DIV DIS		0	0	1	1	1
569		1:30:00 PM	2	1	1				0		12	0	m	1		69.53	0	FOBscreening	9	0	1	1	1	Good	3	1	diverticula 1 polypoid tumor	Normal	Normal	1	0	0	0	0
576		2:30:00 PM	2	2	2				0		15	0	f	0		69.36	0	FOB screening	9	0	1	1	1	Good	3	1	Normal	Normal	Normal	0	0	0	0	0
600		2:00:00 PM	2	2	1				0		12	0	m	1		69.93	0	FOB Screening	9	0	1	1	1	Satisfactory	2	1	Normal			0	0	0	0	0
616		2:00:00 PM	2	2	2				0		12	0	m	1		69.44	0	FOB Screening	9	0	0	0	1	Poor	1	0	Poor BOWEL PREP BUT Normal			0	0	0	0	0	LIMITED BY Poor BOWEL PREP
618		1:30:00 PM	2	1	2				0		15	0	f	0		69.51	0	FOB Screening	9	0	1	1	1	Good	3	1	ONE 2MM SESSILE PLYP			0	0	1	1	1
643		1:30:00 PM	2	2	2				0		12	0	m	1		69.4	0	FOB Screening	9	0	ENTO	2	1	Good	3	1	10MM SSP, 2MM SSP, 2MM SSP, 2MM SSP			0	0	4	4	1
654		2:30:00 PM	2	4	1				0		12	0	f	0		69.71	0	FOB Screening	9	0	1	1	1	Satisfactory	2	1	DIV DIS			0	0	0	0	0
659		1:30:00 PM	2	1	2				0		15	0	f	0		69.43	0	FOB Screening	9	0	1	1	1	Good	3	1	Normal			0	0	0	0	0
664		1:30:00 PM	2	2	2				0		15	0	m	1		69.45	0	FOB Screening	9	0	1	1	1	Good	3	1	Normal			0	0	0	0	0
667		1:00:00 PM	2	1	2				0		28	1	f	0		69.42	0	FOB Screening	9	0	1	1	1	Good	3	1	DIV DIS			0	0	0	0	0
672		1:00:00 PM	2	1	1				0		12	0	m	1		69.52	0	FOB Screening	9	0	1	1	1	Satisfactory	2	1	Normal			0	0	0	0	0
677		1:00:00 PM	2	2	2				0		15	0	m	1		69.5	0	FOB Screening	9	0	1	1	1	Good	3	0	Normal			0	0	0	0	0	LONG SIGMOID LOOP
686		4:00:00 PM	2	3	1				0		4	1	m	1		69.46	0	FOB Screening	9	0	1	1	1	Good	3	1	2 SSPS			0	0	2	2	1
689		2:00:00 PM	2	3	4				0		28	1	f	0		69.68	0	FOB Screening	9	0	1	1	1	Good	3	1	DIV DIS			0	0	0	0	0
704		2:00:00 PM	2	2	3				0		4	1	f	0		69.63	0	FOB Screening	9	0	1	1	1	Good	3	1	One 3cm Sessile polyp			0	0	1	1	1	Await Histology
731		2:30:00 PM	2	3	2				0		15	0	f	0		69.52	0	FOB Screening	9	0	1	1	1	Good	3	1	Multiple diverticula			0	0	0	0	0	No diagnosis
737		1:30:00 PM	2	2	2				0		12	0	f	0		69.41	0	FOB Screening	9	0	1	1	1	Good	3	1	Several diverticula			0	0	0	0	0	Normal
758		1:00:00 PM	2	1	4				0		12	0	f	0		69.77	0	FOB Screening	9	0	1	1	1	Good	3	1	Several diverticula, one 2mm sessile polyp, one 2mm sessile polyp, one 2mm sessile polyp			0	0	3	3	1	Colonic polyps, diverticular disease
768		2:00:00 PM	2	3	4				0		12	0	m	1		69.58	0	FOB Screening	9	0	1	1	1	Good	3	1	Several diverticula, one 4mm sessile polyp			0	0	1	1	1	Colonic polyps
787		3:00:00 PM	2	5	3				0		28	1	m	1		69.3	0	Polyp on recent colonoscopy	11	0	1	1	1	Good	3	1	One 24mm sessile polyp	One 3mm sessile polyp		0	0	2	2	1	Colonic polyps
798		3:30:00 PM	2	5	3				0		17	1	f	0		69.4	0	ABH, abdominal pain	5	0	1	1	1	Good	3	1	Normal			0	0	0	0	0	Normal
835		3:00:00 PM	2	5	1				0		8	0	f	0		69.38	0	ANAEMIA	6	0	0	0	1	Satisfactory	2	1	Normal			0	0	0	0	0
932		3:30:00 PM	2	4	3				0		20	0	f	0		69.71	0	ANAEMIA	6	0	ENTOX	2	1	Good	3	1	3 SESSILE	0	0	0	0	3	3	1
978		3:30:00 PM	2	5	3				0		17	1	m	1		69.14	0	ALTERED BOWEL HABIT AND RECTAL BLEEDING	14	0	1	1	1	Good	3	1	0	0	0	0	0	0	0	0
1026		1:30:00 PM	2	1	1				0		15	0	f	0		69.51	0	anaemia 1D assessment	7	0	0	0	1	Satisfactory	2	1	one sesile polyp	Normal	Normal	0	0	1	1	1	reached neo-terminal ileum, just pethidine was used
1045		3:00:00 PM	2	4	4				0		17	1	m	1		69.39	0	previous polyps	11	0	1	1	1	Good	3	1	sesile polyp	Normal	Normal	0	0	2	2	1
1099		2:30:00 PM	2	4	1				0		12	0	f	0		69.51	0	FOB screening	9	0	1	1	1	Good	3	1	diverticula	Normal	Normal	0	0	0	0	0
1136		2:45:00 PM	2	3	2				0		23	0	m	1		69.34	0	Rectal bleeding	14	0	ENTO	2	1	Poor	1	0	Normal			0	0	0	0	0	To distal sigmoid colon, LIMITED BY DISCOMFORT, NOONE TO DRIVE THEREFORE NO ANALEGSIA
1320		3:30:00 PM	2	4	1				0		26	1	m	1		69.76	0	PREV SURGERY AND MALIGNAT POLYP	13	0	0	0	1	Good	3	1	1 SESSILE	1 SESSILE	Normal	0	0	2	2	1	GROUP 3 MUCOSA ERYTHEMATOUS AND GROUP 4 DIVERTICULA
1344		2:00:00 PM	2	2	3				0		17	1	m	1		69.97	0	PREV SURGERY AND COLLITIS ASSESMENT	13	0	1	1	1	Good	3	1	Normal	Normal	Normal	0	0	0	0	0	GROUP 1 DIVERTICULA
1347		1:30:00 PM	2	1	2				0		23	0	m	1		69.34	0	PREV CARCINOMA	13	0	1	1	1	Good	3	1	Normal	Normal	Normal	0	0	0	0	0
1462		10:00:00 AM	1	5	2				0		15	0	M	1		69.46	0	FOB Screening	9	0	0	0	1	Poor	1	1	1	0	0	0	0	1	1	1	3mm
1475		8:30:00 AM	1	2	4				0		4	1	f	0		69.36	0	FOB Screening	9	0	0	0	1	Good	3	1	13MM PEDUNC POLYP AND 3MM SSP			0	1	1	2	1
1476		9:00:00 AM	1	3	4				0		4	1	f	0		69.63	0	FOB Screening	9	0	1	1	1	Good	3	1	BENIGN STRICTURE	HAEMOS		0	0	0	0	0
1479		9:00:00 AM	1	1	4				0		21	1	m	1		69.42	0	FOB Screening	9	0	1	1	1	Good	3	1	5MM SSP	DIV DISEASE		0	0	1	1	1
1489		9:00:00 AM	1	3	2				0		2	1	f	0		69.9	0	FOB Screening	9	0	ENTO	2	1	Satisfactory	2	1	3CM SSP			0	0	1	1	1
1490		9:30:00 AM	1	4	2				0		2	1	m	1		69.48	0	FOB Screening	9	0	1	1	1	Satisfactory	2	1	Normal			0	0	0	0	0
1496		9:00:00 AM	1	2	4				0		28	1	m	1		69.66	0	FOB Screening	9	0	1	1	1	Satisfactory	2	1	16MM PEDUNC POLYP			0	1	0	1	1
1503		10:00:00 AM	1	5	2				0		2	1	f	0		69.38	0	FOB	9	0	1	1	1	Good	3	1	Normal			0	0	0	0	0	Normal
1506		9:00:00 AM	1	3	4				0		4	1	f	0		69.58	0	FOB	9	0	ENTO	2	1	Satisfactory	2	1	Normal			0	0	0	0	0	Normal
1518		9:00:00 AM	1	3	2				0		15	0	f	0		69.5	0	FOB	9	0	1	1	1	Good	3	1	One 8mm sessile polyp	One 10mm pedunculated polyp		0	1	1	2	1	No diagnosis
1522		8:30:00 AM	1	2	4				0		4	1	m	1		69.82	0	BLANK	0	0	ENTO	2	1	Satisfactory	2	1	Three sessile polyps (largest 6mm	One 3mm sesile polyp		0	0	4	4	1	No diagnosis
1529		8:30:00 AM	1	1	2				0		2	1	f	0		69.96	0	Previous polyps	11	0	1	1	1	Good	3	1	Several sessile polyps			0	0	SEVERAL	#VALUE!	1	Colonic polyps
1539		10:00:00 AM	1	3	4				0		21	1	f	0		69.54	0	FOB	9	0	1	1	1	Good	3	1	8 mm pedunculated polyp			0	1	0	1	1	Colonic Polyps
1544		10:30:00 AM	1	4	1				0		21	1	m	1		69.43	0	FOB	9	0	1	1	1	Good	3	1	Four sessile polyps (largest 3mm)			0	0	4	4	1	Colonic polyps
1555		8:30:00 AM	1	1	4				0		28	1	f	0		69.54	0	FOB	9	0	1	1	1	Good	3	1	One 8mm pedunculated polyp; one 4mm sessile polyp			0	1	1	2	1	Colonic polyps
1559		8:00:00 AM	1	1	2				0		2	1	f	0		69.52	0	FOB	9	0	1	1	1	Satisfactory	2	1	One 5mm sessile polyp			0	0	1	1	1	No diagnosis
1563		8:00:00 AM	1	1	4				0		4	1	m	1		69.37	0	FOB	9	0	1	1	1	Good	3	1	One 3mm sessile polyp			0	0	1	1	1	No diagnosis
1582		9:30:00 AM	1	4	4				0		4	1	m	1		69.55	0	FOB	9	0	1	1	1	ADEQUATE	2	1	One 27mm pedunculated polyp, one 8mm pedunculated polyp			0	2	0	2	1	No diagnosis
1601		10:00:00 AM	1	2	2				0		12	0	f	0		69.75	0	FOB	9	0	1	1	1	Good	3	1	One 2mm sessile polyp, one 3mm sessile polyp			0	0	2	2	1	Colonic Polyps
1609		9:00:00 AM	1	1	4				0		21	1	f	0		69.49	0	Previous polyps &FOB screening	11	0	1	1	1	Good	3	0	2.5cm sessile polyp			0	0	1	1	1	Reached descending colon, LIMITED AS PLANNED
1649		9:00:00 AM	1	3	4				0		4	1	f	0		69.87	0	FOB	9	0	1	1	1	Satisfactory	2	1	Normal			0	0	0	0	0	Normal
1654		10:00:00 AM	1	4	4				0		28	1	f	0		69.22	0	FOB	9	0	1	1	1	Good	3	0	One 2cm pedunculated polyp			0	1	0	1	1	0 To hepatic flexure due to stricture (benign)
1657		9:00:00 AM	1	3	2				0		2	1	f	0		69.58	0	FOB	9	0	1	1	1	Satisfactory	2	1	Diverticula			0	0	0	0	0	Diverticular disease
1662		9:00:00 AM	1	3	4				0		4	1	f	0		69.5	0	FOB	9	0	1	1	1	Poor	1	1	One 26mm sessile polyp			0	0	1	1	1	No diagnosis
1678		10:00:00 AM	1	3	1				0		21	1	m	1		69.44	0	FOB	9	0	1	1	1	Good	3	1	3CM PEDUNC POLYP AND 3 PEDUNC POLYPS	MULTIPLE SSPs		0	4	3	7	1
1681		8:30:00 AM	1	2	2				0		15	0	f	0		69.89	0	FOB	9	0	1	1	1	Good	3	1	Normal			0	0	0	0	0
1697		9:30:00 AM	1	2	4				0		28	1	m	1		69.61	0	FOB	9	0	1	1	1	Good	3	1	3 SSPs	2CM PEDUNC POLYP	5CM ULCERATIVE TUMOUR DISTAL SIGMOID	1	1	3	4	1
1705		8:30:00 AM	1	2	4				0		4	1	f	0		69.36	0	FOB Screening Colonoscopy	9	0	1	1	1	Good	3	1	ONE 10MM PROBABLE CARCINOMA	1 SSP	DIVERTICULA	1	0	1	1	1
1707		9:30:00 AM	1	4	4				0		4	1	m	1		69.4	0	FOB Screening Colonoscopy	9	0	1	1	1	Poor	1	1	TWO PROMINENT IC VALVE	1 SSP		0	0	1	1	1
1723		9:30:00 AM	1	3	4				0		15	0	f	0		69.64	0	FOB Screening Colonoscopy	9	0	1	1	1	Good	3	1	1 SSP	2 SSP	1 SSP	0	0	4	4	1
1725		8:30:00 AM	1	1	4				0		28	1	f	0		69.46	0	FOB Screening Colonoscopy	9	0	1	1	1	Good	3	1	Normal			0	0	0	0	0
1732		9:30:00 AM	1	4	2				0		15	0	m	1		69.43	0	FOB Screening Colonoscopy	9	0	1	1	2	Good	3	1	1 SSP			0	0	1	1	1
1741		9:30:00 AM	1	1	1				0		21	1	f	0		69.62	0	FOB Screening Colonoscopy + ABNormal ABDO CT + POLYP ON VIRTUAL COLONOSCOPY	3	0	1	1	1	Poor	1	1	DIVERTICULA	TATTOO MARK MUCOSA WITH POLYPECTOMY SCAR		0	0	0	0	0
1765		9:30:00 AM	1	4	4				0		4	1	m	1		69.33	0	FOB	9	0	ENTONOX	2	1	Good	3	1	1 SSP	1 SSP		0	0	2	2	1
1774		8:00:00 AM	1	1	2				0		2	1	m	1		69.75	0	FOB	9	0	1	1	1	Satisfactory	2	1	1 SSP			0	0	1	1	1
1805		8:30:00 AM	1	2	4				0		4	1	m	1		69.49	0	FOB	9	0	1	1	1	Good	3	1	DIVERTICULA			0	0	0	0	0
1815		9:00:00 AM	1	3	4				0		4	1	f	0		69.51	0	FOB	9	0	0	0	1	Satisfactory	2	1	Normal			0	0	0	0	0
1819		9:30:00 AM	1	2	4				0		21	1	f	0		69.46	0	FOB	9	0	1	1	1	Satisfactory	2	1	2CM POLYPOIDAL TUMOURS			1	0	0	0	0
1841		10:00:00 AM	1	3	4				0		21	1	m	1		69.56	0	FOB	9	0	1	1	1	Good	3	1	Normal			0	0	0	0	0
1847		10:30:00 AM	1	5	1				0		21	1	m	1		69.33	0	FOB	9	0	0	0	1	Satisfactory	2	1	1 PEDUNCULATED + DIVERTICULA			0	1	0	1	1
1849		9:30:00 AM	1	2	1				0		21	1	m	1		69.86	0	FOB	9	0	1	1	1	Good	3	1	1 SSP	1 SSP		0	0	2	2	1
1864		9:30:00 AM	1	4	2				0		2	1	m	1		69.45	0	FOB	9	0	ENTONOX	2	1	Satisfactory	2	1	2 SSPs			0	0	2	2	1
1884		9:30:00 AM	1	4	4				0		4	1	f	0		69.52	0	FOB	9	0	1	1	1	Good	3	1	8MM SSP CAECUM	ULC TUMOUR AT HEP FLEX	3 FURTHETR SSPs	1	0	4	4	1
1886		8:30:00 AM	1	1	4				0		28	1	m	1		69.67	0	FOB	9	0	1	1	1	Satisfactory	2	1	3CM ULC TUMOUR	DIV DIS		1	0	0	0	0	RECTAL TUMOUR
1895		8:30:00 AM	1	2	2				0		2	1	f	0		69.5	0	FOB	9	0	1	1	1	Good	3	1	Normal			0	0	0	0	0
1907		9:30:00 AM	1	4	1				0		15	0	f	0		69.49	0	FOB SCREENING	9	0	1	1	1	Good	3	1	Normal	Normal	Normal	0	0	0	0	0
1912		8:00:00 AM	1	1	2				0		2	1	m	1		69.4	0	?	0	0	1	1	1	Satisfactory	2	1	Normal	Normal	Normal	0	0	0	0	0	GROUP 1 DIVERTICULA
1914		9:00:00 AM	1	3	2				0		15	0	f	0		69.47	0	FOB SCREENING	9	0	1	1	1	Good	3	1	2 SESSILE	1 SESSILE	3 SESSILE 1 PEDUNCULATED	0	1	10	11	1	GROUP 4 3 SESSILE AND GROUP 5 1 SESSILE
1915		9:30:00 AM	1	4	2				0		15	0	f	0		69.45	0	FOB SCREENING	9	0	1	1	1	Satisfactory	2	1	Normal	Normal	Normal	0	0	0	0	0
1922		8:00:00 AM	1	1	4				0		4	1	f	0		69.2	0	FOB SCREENING	9	0	1	1	1	Good	3	1	Normal	Normal	Normal	0	0	0	0	0	GROUP 1 MUCOSA GRANULAR AND ERYTHEMATOUS
1940		9:00:00 AM	1	3	4				0		4	1	m	1		69.5	0	FOB SCREENING	9	0	1	1	1	Satisfactory	2	1	Normal	Normal	Normal	1	0	0	0	0	GROUP 1 VILLOUS TUMOUR
1954		10:00:00 AM	1	5	4				0		15	0	m	1		69.79	0	FOB SCREENING	9	0	1	1	1	Satisfactory	2	1	1 SESSILE AND 1 PEDUNCULATED	1 SESSILE	Normal	0	1	2	3	1
1962		8:00:00 AM	1	1	2				0		2	1	f	0		69.5	0	FOB SCREENING	9	0	1	1	1	Satisfactory	2	1	2 SESSILE	2 SESSILE	Normal	0	0	4	4	1
1982		8:30:00 AM	1	2	4				0		4	1	m	1		69.9	0	FOB SCREENING	9	0	1	1	1	Satisfactory	2	1	Normal	Normal	Normal	0	0	0	0	0
1986		9:00:00 AM	1	3	4				0		21	1	f	0		69.93	0	FOB SCREENING	9	0	1	1	1	Satisfactory	2	1	Normal	3 SESSILE	Normal	0	0	3	3	1	GROUP 1 HAEMORRHOIDS
2021		9:30:00 AM	1	3	1				0		21	1	m	1		69.7	0	FOB SCREENING	9	0	1	1	1	Good	3	1	Normal	Normal	Normal	0	0	0	0	0	GROUP 1 ULCERS
2025		9:30:00 AM	1	3	1				0		21	1	m	1		69.4	0	FOB SCREENING	9	0	1	1	1	Good	3	1	1 PEDUNCULATED	1 SESSILE	Normal	0	1	1	2	1	GROUP 1 DIVERTICULA
2030		10:00:00 AM	1	5	2				0		15	0	m	1		69.19	0	FOB SCREENING	9	0	0	0	1	Good	3	1	1 SESSILE	1 SESSILE	Normal	0	0	2	2	1
2032		8:30:00 AM	1	2	4				0		28	1	m	1		69.37	0	FOB SCREENING	9	0	1	1	1	Satisfactory	2	1	Normal	3 PEDUNCULATED 1 SESSILE	Normal	0	3	1	4	1	GROUP 1 DIVERTICULA
2038		9:30:00 AM	1	4	2				0		2	1	f	0		69.39	0	FOB SCREENING	9	0	1	1	1	Satisfactory	2	1	Normal	Normal	Normal	0	0	0	0	0
2039		10:00:00 AM	1	5	2				0		2	1	m	1		69.58	0	FOB SCREENING	9	0	ENTONOX	2	1	Satisfactory	2	1	1 SESSILE	Normal	Normal	0	0	1	1	1
2040		8:00:00 AM	1	1	4				0		4	1	m	1		69.5	0	FOB SCREENING	9	0	1	1	1	Satisfactory	2	1	Normal	Normal	Normal	0	0	0	0	0	GROUP 1 DIVERTICULA
2046		9:00:00 AM	1	2	1				0		21	1	m	1		69.51	0	FOB SCREENING	9	0	0	0	1	Poor	1	1	Normal	Normal	Normal	1	0	0	0	0	GROUP 1 ULCERATIVE TUMOUR
2069		9:30:00 AM	1	3	4				0		4	1	m	1		69.47	0	FOB SCREENING	9	0	ENTONOX	2	1	Good	3	1	1 SESSILE	Normal	Normal	0	0	1	1	1
2078		8:00:00 AM	1	1	2				0		2	1	m	1		69.75	0	FOB SCREENING	9	0	1	1	1	Satisfactory	2	1	3 SESSILE	Normal	Normal	0	0	3	3	1
2125		8:30:00 AM	1	2	2				0		2	1	f	0		69.45	0	FOB	9	0	1	1	1	Satisfactory	2	1	1 SSP			0	0	1	1	1
2133		9:00:00 AM	1	3	4				0		28	1	f	0		69.64	0	FOB	9	0	1	1	1	Good	3	1	1 SSP			0	0	1	1	1
2137		9:00:00 AM	1	3	4				0		21	1	f	0		69.71	0	FOB	9	0	1	1	1	Good	3	1	Normal			0	0	0	0	0
2148		9:30:00 AM	1	4	4				0		28	1	f	0		69.74	0	FOB	9	0	1	1	1	Satisfactory	2	1	Normal			0	0	0	0	0
2162		10:00:00 AM	1	4	4				0		4	1	m	1		69.44	0	FOB	9	0	1	1	1	Satisfactory	2	1	1 PEDUNCULATED			0	1	0	1	1
2171		9:00:00 AM	1	2	4				0		8	0	f	0		69.31	0	ANAEMIA	6	0	1	1	1	Good	3	1	2 SSP	1 SSP	1 PEDUNCULATED	0	1	3	4	1
2195		11:00:00 AM	1	4	3			Intermediate	2		28	1	m	1		69.1	0	POLYP ON FS	12	0	1	1	1	Good	3	1	2 SSP	3 SSP	5 SSP	0	0	10	10	1	3 SSP IN GROUP 3 ARE ACTUALLY IN GROUP 4
2279		8:45:00 AM	1	1	4			Basic	1		14	1	m	1		69.41	0	FH:CRC	8	1	1	1	1	Good	3	1	Normal			0	0	0	0	0
2284		9:30:00 AM	1	2	4			Basic	1		15	0	m	1		69.24	0	ANAEMIA	6	0	1	1	1	Good	3	1	1 PEDUNCULATED			0	1	0	1	1
2328		10:30:00 AM	1	3	4			Intermediate	2		21	1	m	1		69.34	0	alterd bowel habit, chronic diarrhoea	5	0	1	1	1	Poor	1	1	apthous ulcers	Normal	Normal	0	0	0	0	0
2357		10:45:00 AM	1	4	3				0		21	1	f	0		69.96	0	colitis FU	7	0	1	1	1	Good	3	1	diverticula	1 sesile polyp	Normal	0	0	1	1	1
2387		9:45:00 AM	1	2	4				0		3	0	m	1		69.64	0	none given	0	0	1	1	1	Poor	1	1	haemorrhagic mucosa wotj loss of vascular pattern	Normal	Normal	0	0	0	0	0
2404		10:30:00 AM	1	3	3			Intermediate	2		14	1	m	1		69.41	0	abdominal pain and anaemia	1	0	1	1	1	Good	3	1	Normal	Normal	Normal	0	0	0	0	0
2445		8:30:00 AM	1	1	3				0		6	1	f	0		69.25	0	anaemia	6	0	1	1	1	Poor	1	1	diverticula	Normal	Normal	0	0	0	0	0
2557		9:30:00 AM	1	2	1				0		6	1	m	1		69.08	0	PREVIOS CRC	13	0	0	0	1	Good	3	0	STRICTURE			0	0	0	0	0	LIMITED BY STRICTURE
2614		9:30:00 AM	1	3	4				0		28	1	m	1		69.77	0	RECTAL CA	10	0	1	1	1	Good	3	1	RECTAL CA			1	0	0	0	0
55		7:30:00 PM	3	5	2				0		21	1	f	0		70.7	0	FOB Screening	9	0	1	1	1	Good	3	1	6MM SESSILE POLYP IN RECTUM AND DIV DIS			0	0	1	1	1
56		5:30:00 PM	3	1	3				0		21	1	m	1		70.61	0	FOB Screening AND F/U FOR OLD PATH	9	0	0	0	1	Poor	1	1	DIVERTICULAE AND HAEMORRHOIDS			0	0	0	0	0
71		5:30:00 PM	3	1	3				0		20	0	f	0		70.4	0	ANAEMIA	6	0	1	1	1	Good	3	1	Normal			0	0	0	0	0
94		6:00:00 PM	3	3	3				0		12	0	f	0		70.68	0	PREV POLYPS	11	0	1	1	1	Poor	1	1	Normal			0	0	0	0	0
157		5:30:00 PM	3	1	3				0		14	1	f	0		70.08	0	ANAEMIA	6	0	1	1	1	Satisfactory	2	0	FUNGATING TUMOUR - LIMITED COLONOSCOPY			1	0	0	0	0
161		6:15:00 PM	3	2	1				0		14	1	m	1		70.75	0	EXCLUDE CRC	6	0	1	1	1	Good	3	1	6MM POLYP	2 SESSILE POLYPS		0	0	3	3	1
229		6:30:00 PM	3	3	1				0		14	1	m	1		70.02	0	PREVIOUS CARCINOMA FU	13	0	1	1	1	Good	3	1	Normal			0	0	0	0	0
254		5:30:00 PM	3	4	3				0		15	0	f	0		70.98	0	ALTERED BOWEL HABITS + ABDO PAIN	5	0	1	1	1	Satisfactory	2	1	Normal			0	0	0	0	0
290		5:30:00 PM	3	1	3				0		15	0	m	1		70.65	0	ANAEMIA	6	0	1	1	1	Good	3	0	CIRC CARCINOMA IN PROX ASCENDING COL			1	0	0	0	0	ASC COLON TUMOUR, LIMITED FURTHER SCOPING
384		3:00:00 PM	2	4	2				0		12	0	f	0		70.49	0	Previous Colonic Polyps	11	0	1	1	1	Good	3	1	Several diverticula			0	0	0	0	0	Diverticular present
447		3:00:00 PM	2	4	1				0		12	0	m	1		70.66	0	FOB screening	9	0	1	1	1	Good	3	1	Normal	Normal	Normal	0	0	0	0	0	GROUP 1 DIVERTICULA
490		3:00:00 PM	2	3	2				0		15	0	m	1		70.63	0	FOB screening	9	0	1	1	1	Good	3	1	Normal	Normal	Normal	0	0	0	0	0
516		3:00:00 PM	2	4	4				0		28	1	m	1		70.53	0	Polyp FU	11	0	1	1	1	Good	3	1	diverticula	diverticula	Normal	0	0	0	0	0
623		2:00:00 PM	2	3	3				0		28	1	f	0		70.06	0	FOB Screening	9	0	1+ENTO	3	1	Good	3	1	5MM SESSIL POL	19MM PEDUNC POL AND 3MM SSP		0	1	2	3	1
646		1:00:00 PM	2	1	4				0		28	1	m	1		70.54	0	PREVIOUS COLONIC POLYPS	11	0	1	1	1	Good	3	1	DIV DIS			0	0	0	0	0
722		1:30:00 PM	2	2	1				0		12	0	f	0		70.63	0	FOB Screening	9	0	1	1	1	Good	3	1	One 6mm pedunculated polyp			0	1	0	1	1	Colonic Polyps
774		1:00:00 PM	2	1	4				0		12	0	m	1		70.48	0	FOB Screening	9	0	1	1	1	Good	3	1	Normal			0	0	0	0	0	Normal
838		3:00:00 PM	2	4	4				0		28	1	f	0		70.6	0	FOB SCREENING COLONOSCOPY	9	0	1	1	1	Good	3	1	MULTIPLE DIVERTICULA	MULTIPLE DIVERTICULA		0	0	0	0	0
840		3:00:00 PM	2	3	3				0		17	1	f	0		70.19	0	ALTERED BOWEL HABITS + PREV CRC	13	0	0	0	1	Good	3	1	Normal			0	0	0	0	0
877		1:30:00 PM	2	1	3			Intermediate	2		15	0	m	1		70.66	0	NO INDICATION ON REPORT	0	0	1	1	1	Good	3	1	MULTIPLE DIVERTICULA			0	0	0	0	0
881		3:30:00 PM	2	4	3				0		17	1	f	0		70.92	0	PREV POLYPS	11	0	1	1	1	Satisfactory	2	1	MULTIPLE DIVERTICULA	MUCOSA WAS PSEUDOPOLYPS AND RAISED AND REDDENED PATCH		0	0	0	0	0
908		2:00:00 PM	2	2	2				0		23	0	m	1		70.06	0	?	0	0	1	1	1	Good	3	1	1 SESSILE	0	0	0	0	1	1	1
953		3:30:00 PM	2	4	3				0		17	1	f	0		70.79	0	ANAEMIA	6	0	ENTOX	2	1	Poor	1	1	0	0	0	0	0	0	0	0
1015		2:30:00 PM	2	3	2				0		23	0	m	1		70.25	0	altered bowel habit	5	0	1	1	1	Good	3	0	Normal	Normal	Normal	0	0	0	0	0	discomfort so only got to distal signoid
1029		1:00:00 PM	2	1	2				0		14	1	m	1		70.3	0	1D assessment	7	0	1	1	1	Satisfactory	2	1	granular, ertythematous mucosa	Normal	Normal	0	0	0	0	0
1056		1:30:00 PM	2	1	2				0		23	0	m	1		70.99	0	none given	0	0	0	0	1	Good	3	1	Normal	Normal	Normal	0	0	0	0	0
1152		1:30:00 PM	2	1	3				0		20	0	f	0		70.73	0	Colitis surveillance	7	0	1	1	1	Good	3	1	Pseudopolyps			0	0	0	0	0	Ulcerative enterocolitis
1232		2:00:00 PM	2	2	3				0		17	1	m	1		70.34	0	Previous carcinoma	13	0	0	0	1	Good	3	1	One fungating tumour	One 3mm sessile polyp		0	1	1	2	1	Colonic polyps,colonic carcinoma
1309		2:00:00 PM	2	2	3				0		17	1	f	0		70.6	0	RECTAL BLEEDING AND FHX CRC	14	1	1	1	1	Poor	1	0	Normal	Normal	Normal	0	0	0	0	0	LIMTED BY Poor BOWEL PREP
1335		2:45:00 PM	2	2	1				0		16	1	m	1		70.57	0	PREV CARCINOMA	13	0	0	0	1	Good	3	1	Normal	Normal	Normal	0	0	0	0	0
1342		1:30:00 PM	2	1	4				0		30	1	m	1		70.49	0	PREV CARCINOMA	13	0	1	1	1	Good	3	1	Normal	Normal	Normal	0	0	0	0	0
1412		2:30:00 PM	2	1	2				0		12	0	f	0		70.05	0	ANAEMIA	6	0	0	0	1	Good	3	1	Normal			0	0	0	0	0
1433		2:00:00 PM	2	2	1				0		15	0	m	1		70.11	0	RECTAL CA	10	0	1	1	1	Good	3	1	MULTIPLE SESSILE POLYPS			0	5	3	8	1
1477		10:00:00 AM	1	4	4				0		4	1	m	1		70.47	0	FOB Screening	9	0	1	1	1	Satisfactory	2	1	3MM SSP			0	0	1	1	1
1508		10:00:00 AM	1	5	4				0		4	1	f	0		70.54	0	FOB	9	0	Pethidine, Midazolam and ENTO	3	1	Good	3	1	One 12mm sessile polyp			0	0	1	1	1	No diagnosis
1519		9:30:00 AM	1	4	2				0		15	0	f	0		70.62	0	FOB	9	0	1	1	1	Satisfactory	2	1	Normal			0	0	0	0	0	Normal
1528		10:00:00 AM	1	4	4				0		28	1	m	1		70.33	0	FOB	9	0	1	1	1	Satisfactory	2	1	One 10mm sessile polyp			0	0	1	1	1	Colonic polyps
1536		10:00:00 AM	1	5	4				0		4	1	f	0		70.45	0	FOB	9	0	1	1	1	Good	3	1	One 2mm sessile polyp	One 3mm sessile polyp		0	0	2	2	1	No diagnosis
1558		10:00:00 AM	1	4	4				0		28	1	f	0		70.67	0	Previous polyps	11	0	1	1	1	Good	3	1	Diverticula	diverticula		0	0	0	0	0	Diverticular disease
1562		9:30:00 AM	1	4	2				0		2	1	m	1		70.39	0	FOB	9	0	1	1	1	Good	3	1	One 3mm sessile polyp	Sigmoid diverticula		0	0	1	1	1	Colonic polyps
1583		10:00:00 AM	1	5	4				0		4	1	m	1		70.95	0	FOB	9	0	1	1	1	Satisfactory	2	1	Normal			0	0	0	0	0	Normal
1587		10:00:00 AM	1	4	4				0		28	1	f	0		70.51	0	FOB	9	0	1	1	1	Good	3	1	Diverticula	Diverticula	1 small sessile polyp at spelnic flexure	0	0	1	1	1	Diverticular disease and colonic polyps
1782		10:00:00 AM	1	5	4				0		4	1	m	1		70.44	0	FOB	9	0	1	1	1	Good	3	1	DIVERTICULA			0	0	0	0	0
1783		8:30:00 AM	1	1	4				0		28	1	m	1		70.53	0	FOB	9	0	1	1	1	Good	3	1	1 SSP	1 SSP	2 SSP	0	0	4	4	1
1879		9:30:00 AM	1	4	2				0		2	1	m	1		70.68	0	FOB	9	0	0	0	1	Satisfactory	2	1	4 SSPS THROUGHOUT	2CM PEDUNC POLYP IN DIST SIG		0	1	4	5	1
1932		10:30:00 AM	1	3	1				0		15	0	m	1		70.71	0	FOB SCREENING	9	0	1	1	1	Good	3	1	Normal	Normal	Normal	0	0	0	0	0
1990		9:00:00 AM	1	2	1				0		15	0	m	1		70.41	0	FOB SCREENING	9	0	1	1	1	Good	3	1	1 SESSILE	Normal	Normal	0	0	1	1	1
1997		10:00:00 AM	1	5	2				0		2	1	m	1		70.58	0	FOB SCREENING	9	0	1	1	1	Satisfactory	2	1	1 SESSILE	Normal	Normal	0	0	1	1	1
2034		10:00:00 AM	1	4	4				0		28	1	f	0		70.36	0	FOB SCREENING	9	0	1	1	1	Satisfactory	2	1	3 SESSILE	2 SESSILE AND 1 PEDUNCULATED	3 SESSILE	0	1	9	10	1	GROUP 4 1 SESSILE
2058		8:30:00 AM	1	2	4				0		28	1	m	1		70.38	0	FOB SCREENING	9	0	1	1	1	Good	3	1	Normal	Normal	Normal	0	0	0	0	0
2134		9:30:00 AM	1	4	4				0		28	1	f	0		70.48	0	FOB	9	0	1	1	1	Good	3	1	Normal			0	0	0	0	0
2144		10:00:00 AM	1	5	4				0		4	1	f	0		70.32	0	FOB	9	0	1	1	1	Good	3	1	MULTIPLE DIVERTICULA			0	0	0	0	0
2276		8:00:00 AM	1	1	3				0		14	1	f	0		70.97	0	ANAEMIA	6	0	1	1	1	Good	3	1	Normal			0	0	0	0	0
2300		8:30:00 AM	1	1	4				0		12	0	m	1		70.43	0	anaemia	6	0	1	1	1	Good	3	1	diverticula	Normal	Normal	0	0	0	0	0
2339		9:00:00 AM	1	1	1				0		6	1	f	0		70.08	0	anaemia	6	0	midaz only	4	1	Good	3	1	Normal	Normal	Normal	0	0	0	0	0
2344		9:30:00 AM	1	3	1				0		15	0	m	1		70.41	0	polyp on colonoscopy	11	0	1	1	1	Good	3	1	Normal	Normal	Normal	0	0	0	0	0
2376		9:00:00 AM	1	1	1				0		20	0	f	0		70.62	0	previous polyps	11	0	1	1	1	Good	3	1	1 sesile polyp	five sesile polyps	Normal	0	0	6	6	1
2382		9:00:00 AM	1	3	3				0		30	1	m	1		70.57	0	polyp on colonoscopy	11	0	1	1	1	Good	3	1	Normal	Normal	Normal	0	0	0	0	0
2403		9:30:00 AM	1	2	3			Intermediate	2		14	1	m	1		70.43	0	anaemia	6	0	0	0	1	Poor	1	1	Normal	Normal	Normal	0	0	0	0	0
2467		9:00:00 AM	1	1	4				0		21	1	m	1		70.66	0	anaemia	6	0	1	1	1	Good	3	1	3 areas nf angiodysplasia	Normal	Normal	0	0	0	0	0
2515		10:15:00 AM	1	3	4				0		3	0	m	1		70.4	0	PREV CRC	13	0	1	1	1	Satisfactory	2	1	Normal	Normal	Normal	0	0	0	0	0
2582		8:30:00 AM	1	1	4				0		21	1	m	1		70.38	0	PREVIOUS POLYPS	11	0	1	1	1	Good	3	1	2 SSPs			0	0	2	2	1
4		7:00:00 PM	3	4	4				0		21	1	M	1		71.87	0	FOB Screening	9	0	0	0	1	Good	3	1	2 POLYPS			0	2	0	2	1	2 PEDUNCULATED POLYPS 6 AND 20MM
37		5:00:00 PM	3	1	4				0		4	1	m	1		71.45	0	FOB Screening	9	0	1	1	1	Good	3	1	Normal			0	0	0	0	0
40		6:30:00 PM	3	4	4				0		4	1	f	0		71.57	0	FOB Screening	9	0	ENTO	2	1	Satisfactory	2	1	2 SSP	1SSP	2 AND 2SSP	0	0	7	7	1
136		5:30:00 PM	3	1	3				0		15	0	m	1		71.49	0	PREV SURGERY	13	0	1	1	1	Poor	1	1	Normal			0	0	0	0	0
149		5:30:00 PM	3	1	1				0		16	1	f	0		71.27	0	ANAEMIA	6	0	1	1	1	Good	3	1	Normal			0	0	0	0	0
172		6:30:00 PM	3	3	2				0		14	1	f	0		71.24	0	NOT RECORDED	0	0	1	1	1	Good	3	1	6MM SSP			0	0	1	1	1
209		5:30:00 PM	3	1	1				0		8	0	m	1		71.44	0	ANAEMIA	6	0	0	0	1	Satisfactory	2	1	MULTIPLE DIVERTICULA	HAEMORRHAGIC MUCOSA	1 SSP	0	0	1	1	1	2mms
240		5:30:00 PM	3	1	1				0		8	0	m	1		71.47	0	PREVIOUS POLYPS FU	11	0	1	1	1	Satisfactory	2	1	1 SSP	1 SSP	1 SSP	0	0	3	3	1
252		6:00:00 PM	3	2	3				0		20	0	m	1		71.03	0	POLYP ON FS	12	0	ENTENOX	2	1	Poor	1	1	1 SSP	ERYTHEMATOUS MUCOSA		0	0	1	1	1	2.5cm
279		5:30:00 PM	3	1	1				0		20	0	f	0		71.29	0	RECTAL LESION	16	0	1	1	1	Good	3	1	1 SSP	1 SSP		0	0	2	2	1
305		1:00:00 PM	2	1	1				0		12	0	m	1		71.52	0	FOB Screening	9	0	1	1	1	Good	3	1	1, 5cm villous tumour, 8 sessile polyps (the largest being 3mm) One 9mm sessile polyp was apparent			1	0	9	9	1	Colonic Polyps and Rectal Tumour
322		2:00:00 PM	2	3	3				0		28	1	f	0		71.64	0	FOB Screening	9	0	1	1	1	Good	3	1	Normal			0	0	0	0	0	Normal
328		2:30:00 PM	2	3	2				0		12	0	f	0		71.61	0	FOB Screening	9	0	1	1	1	Good	3	1	Several diverticula were present, one 3mm sessile polyp, one 3mm sessile polyp, one 10mm pedunculated polyp, one 3mm sessile polyp			0	1	3	4	1	Colonic polyps, diverticular disease
340		2:30:00 PM	2	2	4				0		15	0	m	1		71.48	0	FOB Screening	9	0	1	1	1	Good	3	1	One 2mm sessile polyp	one 4mm sessile polyp	One 13 mm pedunculated polyp (Group 3); several diverticular were present with associated hypertrophy (group 4)	0	1	2	3	1	No diagnosis made
346		2:00:00 PM	2	2	2				0		12	0	m	1		71.52	0	FOB Screening	9	0	ENTO	2	1	Satisfactory	2	1	Several diverticula, one 3mm sessile polyp, one 3mm sessile polyp			0	0	2	2	1	Colonic polyps, diverticular disease
357		1:30:00 PM	2	1	4				0		21	1	f	0		71.41	0	FOB Screening	9	0	1	1	1	Good	3	1	5mm sessile polyp			0	0	1	1	1	Colonic polyps
363		1:30:00 PM	2	2	2				0		15	0	m	1		71.51	0	FOB Screening	9	0	0	0	1	Good	3	1	Several diverticula, petichiae noted in distal sigmoid- ? Effect of bowel prep			0	0	0	0	0	No diagnosis made
389		2:30:00 PM	2	2	2				0		12	0	f	0		71.97	0	FOB Screening	9	0	1	1	1	Good	3	1	Several diverticula, one 3cm villous tumour			1	0	0	0	0	Diverticular disease ?sigmoid tumour
403		2:00:00 PM	2	2	1				0		12	0	m	1		71.95	0	FOB screening	9	0	1	1	1	Good	3	1	1 PEDUNCULATED 1 SESSILE	Normal	Normal	0	1	3	4	1
404		2:30:00 PM	2	3	1				0		12	0	f	0		71.41	0	FOB screening	9	0	1	1	1	Good	3	1	Normal	Normal	Normal	0	0	0	0	0	GROUP 1 DIVERTICULA
420		2:00:00 PM	2	1	2				0		4	1	f	0		71.56	0	FOB screening	9	0	1	1	1	Satisfactory	2	1	Normal	Normal	Normal	0	0	0	0	0
424		2:00:00 PM	2	1	1				0		15	0	m	1		71.49	0	FOB screening	9	0	1	1	1	Good	3	1	1 SESSILE	1 SESSILE	Normal	0	0	2	2	1
432		2:30:00 PM	2	3	2				0		12	0	m	1		71.51	0	FOB screening	9	0	1	1	1	Good	3	1	1 SESSILE	Normal	Normal	0	0	1	1	1
444		1:30:00 PM	2	1	1				0		12	0	f	0		71.61	0	FOB screening	9	0	1	1	1	Good	3	1	Normal	Normal	Normal	0	0	0	0	0
471		2:00:00 PM	2	2	2				0		12	0	m	1		71.45	0	FOB screening	9	0	1	1	1	Good	3	1	1 SESSILE	Normal	Normal	0	0	1	1	1
481		1:30:00 PM	2	1	4				0		28	1	m	1		71.52	0	FOB screening	9	0	1	1	1	Good	3	1	1 PEDUNCULATED	Normal	Normal	0	1	0	1	1	GROUP 1 AND 2 DIVERTICULA AND MUSCLE HYPERTROPHY
482		2:00:00 PM	2	2	4				0		28	1	m	1		71.62	0	FOB screening	9	0	1	1	1	Good	3	0	Normal	Normal	Normal	1	0	0	0	0	GROUP 1 DIVERTICULAR AND MUSCLE HYPERTROPHY AND CARCINOMA, LIMITED BY PATH ENCOUNTERED
496		2:30:00 PM	2	3	2				0		12	0	f	0		71.46	0	FOB screening	9	0	1	1	1	Satisfactory	2	0	Normal	Normal	Normal	1	0	0	0	0	LIMITED BY PATHOLOGY, GROUP 1 DIVERTICULA AND ULCERATIVE TUMOUR
510		1:30:00 PM	2	1	2				0		12	0	f	0		71.41	0	FOB s	9	0	1	1	1	Good	3	1	diverticula	Normal	Normal	0	0	0	0	0
515		2:30:00 PM	2	3	4				0		28	1	f	0		71.39	0	FOB s	9	0	1	1	1	Good	3	1	one sesile	Normal	Normal	0	0	1	1	1
527		2:30:00 PM	2	3	1				0		12	0	f	0		71.79	0	FOB s	9	0	1 ent	3	1	Good	3	1	diverticula 2 sessile polyps	Normal	Normal	0	0	2	2	1
529		2:00:00 PM	2	2	2				0		12	0	m	1		71.38	0	FOB s	9	0	1	1	1	Satisfactory	2	1	Normal	Normal	Normal	0	0	0	0	0
551		1:30:00 PM	2	1	1				0		12	0	m	1		71.79	0	FOB screening	9	0	1	1	1	Good	3	1	Normal	Normal	Normal	0	0	0	0	0
552		2:00:00 PM	2	2	1				0		12	0	m	1		71.47	0	FOB screening	9	0	1	1	1	Good	3	1	diverticula	Normal	Normal	0	0	0	0	0
564		2:30:00 PM	2	4	2				0		15	0	m	1		71.53	0	FOB screening	9	0	1	1	1	ood	3	1	2 sesile polyps	diverticula	Normal	0	0	2	2	1
570		2:00:00 PM	2	2	1				0		12	0	f	0		71.89	0	FOB screening	9	0	1	1	1	Good	3	1	diverticula 2 sesile polyps	Normal	Normal	0	0	2	2	1
572		1:30:00 PM	2	1	2				0		12	0	f	0		71.67	0	FOB sceening	9	0	1	1	1	Good	3	1	6mm pedunc polyp	3 sspS		0	1	3	4	1
573		2:00:00 PM	2	2	2				0		12	0	m	1		71.53	0	FOB screening	9	0	0	0	1	Satisfactory	2	1	Normal	Normal	Normal	0	0	0	0	0
574		2:30:00 PM	2	3	2				0		12	0	m	1		71.53	0	FOB screening	9	0	1	1	1	Good	3	1	diverticula 1 polyploidal tumour	Normal	Normal	1	0	0	0	0
584		2:00:00 PM	2	2	4				0		28	1	f	0		71.43	0	FOB screening	9	0	1	1	1	Good	3	1	ulcerative tumour	Normal	Normal	1	0	0	0	0
589		2:30:00 PM	2	3	1				0		12	0	f	0		71.49	0	FOBscreening	9	0	1	1	1	Good	3	1	diverticula. 1 polyploidal tumour and 2 sesily polyp	Normal	Normal	1	0	2	2	1
593		2:00:00 PM	2	1	2				0		15	0	f	0		71.41	0	FOB screening	9	0	1	1	1	Good	3	1	Normal	Normal	Normal	0	0	0	0	0
609		2:00:00 PM	2	2	4				0		15	0	m	1		71.61	0	FOB Screening	9	0	1	1	0	?	0	1	6MM POLYP IN CAECUM	4MM POLYP IN SIGMOID		0	0	2	2	1	BOWEL PREP AND QUALITY NOT MENTIONED
624		2:30:00 PM	2	4	3				0		28	1	f	0		71.66	0	FOB Screening	9	0	1+ENTO	3	1	Good	3	1	DIV DISEASE	3MM SSP		0	0	1	1	1
625		2:30:00 PM	2	2	1				0		12	0	f	0		71.37	0	FOB Screening	9	0	1+ENT]	3	1	Good	3	0	COLONIC CA			1	0	0	0	0	CANCER PREVENTED COMPLETE INTUBATION
638		1:00:00 PM	2	1	1				0		12	0	f	0		71.53	0	FOB Screening	9	0	1	1	1	Good	3	0	CIRCUMFERENTIAL CARCINOMA			1	0	0	0	0	CRC LIMITED SCOPING
645		2:30:00 PM	2	4	2				0		12	0	m	1		71.52	0	FOB Screening	9	0	1	1	1	Good	3	1	2 2MM SSPS			0	0	2	2	1
653		2:00:00 PM	2	3	1				0		12	0	f	0		71.57	0	FOB Screening	9	0	1+ENTO	3	1	Good	3	1	15MM PEDUNC POL, 3MM SSP			0	1	1	2	1
676		1:00:00 PM	2	1	2				0		15	0	f	0		71.59	0	FOB Screening	9	0	0	0	1	Good	3	1	DIV DIS			0	0	0	0	0
681		2:00:00 PM	2	2	2				0		15	0	f	0		71.67	0	FOB Screening	9	0	1	1	1	Good	3	1	Normal			0	0	0	0	0
685		3:30:00 PM	2	2	1				0		4	1	m	1		71.41	0	FOB Screening	9	0	1	1	1	Good	3	1	2MM SSP	HAEMOS		0	0	1	1	1
693		2:00:00 PM	2	2	1				0		15	0	m	1		71.34	0	FOB Screening	9	0	1	1	1	Good	3	1	PATCHY ERYTHEMA			0	0	0	0	0
696		2:00:00 PM	2	2	2				0		15	0	f	0		71.67	0	FOB Screening	9	0	1	1	1	Good	3	1	CARCINOMA IN CAECUM			1	0	0	0	0
711		2:30:00 PM	2	4	1				0		28	1	f	0		71.73	0	FOB Screening	9	0	1	1	1	Good	3	1	Multiple diverticula			0	0	0	0	0	Diverticular disease
719		2:00:00 PM	2	3	2				0		12	0	f	0		71.51	0	FOB Screening	9	0	1	1	1	Good	3	1	Multiple diverticula			0	0	0	0	0	Diverticular disease
727		2:00:00 PM	2	3	2				0		12	0	m	1		71.53	0	FOB Screening	9	0	0	0	1	Good	3	1	Several diverticula, one 2mm sessile polyp			0	0	1	1	1	Diverticular disease, rectal polyp
730		2:00:00 PM	2	2	2				0		15	0	f	0		71.51	0	FOB Screening	9	0	1	1	1	Good	3	0	Several diverticula			0	0	0	0	0	Limited by patient discomfort
745		1:00:00 PM	2	1	1				0		15	0	m	1		71.65	0	FOB Screening	9	0	1	1	1	Good	3	1	4mm ssp			0	0	1	1	1
764		2:30:00 PM	2	3	4				0		15	0	m	1		71.43	0	FOB Screening	9	0	0	0	1	Good	3	1	One anal lesion found, this was biopsied			1	0	0	0	1	No diagnosis
765		3:00:00 PM	2	4	4				0		15	0	m	1		71.69	0	FOB Screening	9	0	1	1	1	Good	3	1	One 4mm sessile polyp			0	0	1	1	1	No diagnosis
845		2:00:00 PM	2	3	1				0		15	0	m	1		71.45	0	FH COLON CA	8	1	0	0	1	Good	3	1	Normal			0	0	0	0	0
954		1:30:00 PM	2	1	4			Intermediate	2		24	1	f	0		71.48	0	POLP ON FS	12	0	1	1	1	Good	3	1	1 SESSILE	0	1 SESSILE	0	0	2	2	1	GROUP 2 DIVERTICULA
1051		1:30:00 PM	2	1	4				0		15	0	f	0		71.06	0	right hemicolectomy performed	13	0	1	1	1	Good	3	1	Normal	Normal	Normal	0	0	0	0	0
1154		3:15:00 PM	2	3	3				0		20	0	f	0		71.46	0	ABH	5	0	ENTO	2	1	Good	3	1	Normal			0	0	0	0	0	Normal
1299		3:30:00 PM	2	2	2				0		23	0	m	1		71.35	0	?	0	0	0	0	1	Good	3	1	Normal	Normal	Normal	0	0	0	0	0
1313		2:00:00 PM	2	2	3				0		17	1	m	1		71.19	0	PREV SURGERY AND PREV POLYPS	11	0	1	1	1	Good	3	1	1 SESSILE	1 SESSILE	Normal	0	0	2	2	1
1348		1:30:00 PM	2	1	3				0		15	0	f	0		71.93	0	POLYP ON RECENT COLONOSCOPY	11	0	1	1	1	Satisfactory	2	1	Normal	Normal	Normal	0	0	0	0	0	GROUP 1 DIVERTICULA
1400		2:45:00 PM	2	3	2				0		14	1	m	1		71.79	0	POLYP ON FS	12	0	1	1	1	Satisfactory	2	1	MULTIPLE POLYPS			0	0	multi	#VALUE!	1	MULTIPLE BUT NEW POLYP PRESENT ON fs
1430		1:30:00 PM	2	1	2				0		19	0	m	1		71.15	0	FOB Screening	9	0	1	1	1	Poor	1	1	2 TUMOURS	4MM SSP		2	0	1	1	1	5CM CIRC TUMOUR AND 2ND BLEEDING TUMOUR
1449		3:30:00 PM	2	5	2				0		15	0	m	1		71.61	0	ANAEMIA	6	0	ENTO	2	1	Poor	1	1	DIVERTICULAR DISEASE			0	0	0	0	0
1461		9:30:00 AM	1	4	2				0		15	0	F	0		71.83	0	FOB Screening	9	0	1	1	1	Good	3	1	0	0	0	0	0	0	0	0
1478		10:30:00 AM	1	5	4				0		4	1	m	1		71.59	0	FOB Screening	9	0	ENTO	2	1	Poor	1	1	2 SSPS	5MM SSP		0	0	3	3	1
1495		8:30:00 AM	1	1	4				0		28	1	f	0		71.66	0	FOB Screening	9	0	1	1	1	Good	3	1	SMALL SSP	DIV DISEASE		0	0	1	1	1
1497		9:30:00 AM	1	3	4				0		28	1	f	0		71.61	0	FOB Screening	9	0	1	1	1	Good	3	1	DISTAL PROCTITIC			0	0	0	0	0
1504		8:00:00 AM	1	1	4				0		4	1	f	0		71.64	0	FOB	9	0	1	1	1	Good	3	1	Diverticula			0	0	0	0	0	No diagnosis
1510		9:00:00 AM	1	2	4				0		2	1	f	0		71.45	0	FOB	9	0	1	1	1	Good	3	1	One 2mm sessile polyp			0	0	1	1	1	No diagnosis
1524		9:30:00 AM	1	4	4				0		4	1	f	0		71.63	0	FOB	9	0	1	1	1	Good	3	1	BLANK			0	0	0	0	0	No diagnosis
1525		8:30:00 AM	1	1	4				0		28	1	m	1		71.79	0	FOB	9	0	1	1	1	Good	3	1	One 5cm circumferential carcinoma			1	0	0	0	0	Rectal carcinoma
1545		8:00:00 AM	1	1	2				0		2	1	m	1		71.43	0	FOB	9	0	1	1	1	Satisfactory	2	1	Two sessile polyps (largest 7mm)	Three sessil polyps (largest 12mm)	One 2mm sessile polyp; two sessile polyps (largest 8mm) One 10mm pedunculated polyp	0	1	8	9	1	Colonic polyps
1546		8:30:00 AM	1	2	2				0		2	1	m	1		71.38	0	FOB	9	0	1	1	1	Good	3	1	One 4mm sessile polyp			0	0	1	1	1	No diagnosis
1550		9:00:00 AM	1	2	4				0		21	1	m	1		71.77	0	FOB	9	0	1	1	1	Good	3	1	4cm ulcerative tumour	27mm pedunculated polyp, 8mm peduculated polyp		1	2	0	2	1	Malignant neoplasm and colonic polyps
1554		11:00:00 AM	1	6	4				0		21	1	f	0		71.5	0	FOB	9	0	1	1	1	Good	3	1	2mm sessile polyp			0	0	1	1	1	Colonic polyps, diverticular disease
1574		10:30:00 AM	1	4	1				0		21	1	m	1		71.57	0	FOB	9	0	0	0	1	Good	3	1	15mm sessile polyp; 5mm sessile polyp			0	0	2	2	1	No diagnosis
1589		8:30:00 AM	1	2	4				0		4	1	m	1		71.49	0	FOB	9	0	ENTO	2	1	Good	3	1	One 2mm sessile polyp	One 3mm sessile polyp	One 13mm sessile poly, one 8mm sessile polyp	0	0	4	4	1	No diagnosis
1593		9:00:00 AM	1	1	4				0		21	1	m	1		71.77	0	FOB	9	0	0	0	1	Good	3	0	Circumferential carcinoma			1	0	0	0	0	Malignant neoplasm of the rectum. Obstructed scope advance
1602		10:30:00 AM	1	3	2				0		12	0	f	0		71.62	0	FOB	9	0	0	0	1	Good	3	1	One 4mm sessile polyp, one 3mm sessile polyp			0	0	2	2	1	Colonic polyps
1623		9:30:00 AM	1	4	4				0		4	1	m	1		71.61	0	FOB	9	0	1	1	1	Satisfactory	2	1	One 3mm sessile polyp	One 18mm sessile polyp, one 4mm sessile polyp	One 6mm sessile polyp	0	0	4	4	1	No diagnosis
1646		9:30:00 AM	1	4	2				0		2	1	m	1		71.4	0	FOB	9	0	1	1	1	Satisfactory	2	1	One 10mm sessile polyp	One 4mm sessile polyp		0	0	2	2	1	Colonic Polyps
1655		8:00:00 AM	1	1	2				0		2	1	m	1		71.43	0	FOB	9	0	1	1	1	Satisfactory	2	1	One 5mm sessile polyp			0	0	1	1	1	Colonic polyps
1667		9:00:00 AM	1	3	2				0		2	1	m	1		71.46	0	FOB	9	0	1	1	1	Satisfactory	2	1	Three sessile polyps (largest 5mm)	One 7mm peduculated polyp	One 16mm pedunculated polyp	0	2	3	5	1	Colonic polyps
1682		11:30:00 AM	1	5	2				0		15	0	m	1		71.43	0	FOB	9	0	1+ENTO	3	1	Satisfactory	2	1	7MM SSP			0	0	1	1	1
1699		8:00:00 AM	1	1	2				0		2	1	m	1		71.68	0	FOB	9	0	1	1	1	Good	3	1	3 SSPs			0	0	3	3	1
1712		11:00:00 AM	1	4	4				0		21	1	f	0		71.71	0	POLYP ON RECENT COLONOSCOPY	11	0	1	1	1	Good	3	1	3 SSP			0	0	3	3	1
1721		8:30:00 AM	1	1	4				0		15	0	f	0		71.48	0	FOB Screening Colonoscopy	9	0	0	0	1	Poor	1	1	1 PEDUNCULATED			0	1	0	1	1
1729		8:00:00 AM	1	1	2				0		15	0	f	0		71.07	0	FOB Screening Colonoscopy	9	0	1	1	1	Good	3	1	Normal			0	0	0	0	0
1737		9:30:00 AM	1	4	4				0		15	0	f	0		71.48	0	FOB Screening Colonoscopy	9	0	1	1	1	Good	3	1	DIVERTICULA			0	0	0	0	0
1747		9:30:00 AM	1	4	2				0		2	1	f	0		71.5	0	FOB SCREENING COLONOSCOPY	9	0	1	1	1	Good	3	1	2 SSP	1 SSP	1 SSP	0	0	4	4	1
1753		9:00:00 AM	1	2	4				0		28	1	f	0		71.47	0	FOB SCREENING COLONOSCOPY	9	0	1	1	1	Poor	1	1	DIVERTICULA			0	0	0	0	0
1794		10:00:00 AM	1	3	4				0		21	1	m	1		71.47	0	FOB	9	0	0	0	1	Poor	1	1	MULTIPLE SSP	1 PEDUNCULATED + 2 SSP		0	1	MULTIPLE	#VALUE!	1
1796		9:00:00 AM	1	1	1				0		21	1	f	0		71.17	0	FOB	9	0	1	1	1	Satisfactory	2	1	Normal			0	0	0	0	0
1838		9:30:00 AM	1	3	2				0		15	0	m	1		71.69	0	FOB	9	0	1	1	1	Satisfactory	2	1	1 SSP			0	0	1	1	1
1859		9:30:00 AM	1	4	4				0		4	1	f	0		71.5	0	FOB	9	0	ENTONOX	2	1	Good	3	1	3 SSPs			0	0	3	3	1
1868		9:30:00 AM	1	4	4				0		4	1	f	0		71.66	0	FOB	9	0	1+ENTO	3	1	Good	3	1	3 SSPs	7MM PEDUNC POLYP		0	1	3	4	1
1872		8:00:00 AM	1	1	1				0		4	1	m	1		71.46	0	FOB	9	0	1	1	1	Poor	1	1	Normal			0	0	0	0	0
1898		10:00:00 AM	1	5	2				0		2	1	m	1		71.58	0	FOB	9	0	0	0	1	Satisfactory	2	1	DIV DIS			0	0	0	0	0
1923		8:30:00 AM	1	2	4				0		4	1	f	0		71.43	0	FOB SCREENING	9	0	1	1	1	Satisfactory	2	1	Normal	Normal	Normal	0	0	0	0	0	GROUP 1 DIVERTICULA
1927		9:30:00 AM	1	2	4				0		21	1	f	0		71.47	0	FOB SCREENING	9	0	0	0	1	Poor	1	1	1 PEDUNCULATED	Normal	Normal	0	1	0	1	1
1929		10:30:00 AM	1	4	4				0		21	1	m	1		71.52	0	FOB SCREENING	9	0	1	1	1	Good	3	1	1 SESSILE	1 SESSILE	Normal	0	0	2	2	1
1934		8:30:00 AM	1	2	2				0		2	1	m	1		71.55	0	FOB SCREENING	9	0	1	1	1	Poor	1	1	3 SESSILE	1 SESSILE	Normal	0	0	4	4	1
1942		10:00:00 AM	1	5	4				0		4	1	m	1		71.49	0	FOB SCREENING	9	0	1	1	1	Satisfactory	2	1	3 SESSILE	1 SESSILE	2 PEDUNCULATED	0	3	9	12	1	GROUP 4 1 PEDUNCULATED AND 5 SESSILE
1943		8:30:00 AM	1	1	4				0		28	1	m	1		71.49	0	FOB SCREENING	9	0	1	1	1	Good	3	1	Normal	Normal	Normal	1	0	0	0	0	GROUP 1 FUNGATING TUMOUR AND GROUP 2 DIVERTICULA
1950		8:00:00 AM	1	1	4				0		15	0	m	1		71.55	0	FOB SCREENING	9	0	1	1	1	Satisfactory	2	1	Normal	Normal	Normal	0	0	0	0	0
1952		9:00:00 AM	1	3	4				0		15	0	m	1		71.98	0	FOB SCREENING	9	0	1	1	1	Satisfactory	2	1	1 SESSILE	1 PEDUNCULATED	Normal	0	1	1	2	1
1979		9:30:00 AM	1	4	2				0		2	1	m	1		71.42	0	PREV SURGERY AND PREV POLYPS	11	0	1	1	1	Satisfactory	2	1	1 SESSILE	1 SESSILE	1 SESSILE	0	0	5	5	1	GROUP 4 2 SESSILE
1980		10:00:00 AM	1	5	2				0		2	1	m	1		71.49	0	FOB SCREENING	9	0	1	1	1	Satisfactory	2	1	1 SESSILE	1 SESSILE	2 SESSILE	0	0	4	4	1
1998		8:00:00 AM	1	1	4				0		4	1	m	1		71.56	0	FOB SCREENING	9	0	1	1	1	Satisfactory	2	1	1 PEDUNCULATED	Normal	Normal	0	1	0	1	1	GROUP 1 DIVERTICULA
2000		9:00:00 AM	1	3	4				0		4	1	m	1		71.58	0	FOB SCREENING	9	0	1	1	1	Good	3	1	Normal	Normal	Normal	0	0	0	0	0	GROUP 1 DIVERTICULA
2010		8:30:00 AM	1	2	2				0		12	0	m	1		71.03	0	FOB SCREENING	9	0	1	1	1	Good	3	1	Normal	Normal	Normal	0	0	0	0	0
2037		9:00:00 AM	1	3	2				0		2	1	m	1		71.53	0	FOB SCREENING	9	0	1	1	1	Satisfactory	2	1	Normal	1 SESSILE	Normal	0	0	1	1	1	GROUP 1 DIVERTICULA
2062		8:00:00 AM	1	1	2				0		2	1	m	1		71.73	0	FOB SCREENING	9	0	1	1	1	Good	3	1	1 SESSILE	Normal	Normal	0	0	2	2	1
2064		9:00:00 AM	1	3	2				0		2	1	f	0		71.52	0	FOB SCREENING	9	0	1	1	1	Satisfactory	2	1	Normal	Normal	Normal	0	0	0	0	0
2068		9:00:00 AM	1	2	4				0		4	1	m	1		71.52	0	FOB SCREENING	9	0	ENTONOX	2	1	Satisfactory	2	1	Normal	Normal	Normal	0	0	0	0	0	GROUP 1 DIVERTICULA
2076		9:00:00 AM	1	2	1				0		21	1	m	1		71.55	0	FOB SCREENING	9	0	0	0	1	Good	3	1	Normal	Normal	Normal	0	0	0	0	0	GROUP 1 DIVERTICULA WITH MUSCLE HYPERTROPHY
2100		9:00:00 AM	1	3	4				0		4	1	f	0		71.37	0	FOB	9	0	1	1	1	Good	3	1	GRANULAR MUCOSA	3CM MALIGNANCY		1	0	0	0	0
2104		9:30:00 AM	1	2	4				0		21	1	m	1		71.7	0	FOB	9	0	0	0	1	Good	3	1	POLYPECTOMY SCARRING	3 SSP		0	0	3	3	1
2121		9:00:00 AM	1	2	1				0		21	1	m	1		71.4	0	FOB	9	0	1	1	1	Good	3	1	1 PEDUNCULATED	1 PEDUNCULATED	2 SSP	0	2	2	4	1	1 SSP IN GROUP 3 IS ACTUALLY IN GROUP 4
2128		8:00:00 AM	1	1	4				0		4	1	m	1		71.73	0	FOB	9	0	1	1	1	Good	3	1	1 SSP	2 SSP	5 SSP	0	0	8	8	1	1 SSP IN GROUP 3 IS ACTUALLY IN GROUP 4, 2 SSP IS IN GROUP 5 AND 1 SSP IS IN GROUP 6
2130		10:00:00 AM	1	4	4				0		4	1	m	1		71.4	0	FOB	9	0	1	1	1	Satisfactory	2	1	1 SSP			0	0	1	1	1
2140		8:00:00 AM	1	1	4				0		4	1	m	1		71.75	0	FOB	9	0	1	1	1	Good	3	1	1 SSP	2 SSP	5 SSP	0	0	8	8	1	1 SSP IN GROUP 3 IS ACTUALLY FROM GROUP 4 + 2 SSP IS ACTUALLY FROM GROUP 5 + 1 SSP IS ACTUALLY FROM GROUP 6
2153		10:00:00 AM	1	4	1				0		15	0	m	1		71.57	0	FOB	9	0	1	1	1	Good	3	1	Normal			0	0	0	0	0
2166		10:00:00 AM	1	4	4				0		15	0	m	1		71.57	0	FOB	9	0	1	1	1	Good	3	1	Normal			0	0	0	0	0
2183		9:00:00 AM	1	1	1				0		6	1	f	0		71.88	0	1D FU	7	0	1	1	1	Satisfactory	2	1	DISTAL INFLAMMATION			0	0	0	0	0
2233		10:30:00 AM	1	3	4			train the trainer course	3		21	1	m	1		71.29	0	1D FU	7	0	1	1	1	Satisfactory	2	1	GRANULAR MUCOSA	GRANULAR MUCOSA		0	0	0	0	0
2329		11:00:00 AM	1	4	4			Intermediate	2		21	1	m	1		71.26	0	colitis FU	7	0	0	0	1	Good	3	1	1 sesile polyp	1 sesile polyp	2 sesile polyp	0	0	4	4	1
2448		10:00:00 AM	1	4	3				0		6	1	f	0		71.44	0	altered bowel habit	5	0	1	1	1	Satisfactory	2	1	1 pedunculated polyp	Normal	Normal	0	1	0	1	1
2476		10:45:00 AM	1	4	1				0		24	1	f	0		71.77	0	polyps on FS	12	0	1	1	1	Good	3	1	2 sesile polyp	Normal	Normal	0	0	2	2	1
2506		8:30:00 AM	1	1	1				0		24	1	m	1		71.24	0	PREV COLONOSCOPY AND PREV POLYPS	11	0	1	1	1	Satisfactory	2	1	Normal	Normal	Normal	0	0	0	0	0	GROUP 1 DIVERTICULA
2510		8:45:00 AM	1	1	4				0		3	0	f	0		71.35	0	?	0	0	1	1	1	Satisfactory	2	1	Normal	Normal	Normal	0	0	0	0	0
2588		11:00:00 AM	1	4	4				0		21	1	f	0		71.57	0	PREVIOUS POLYPS	11	0	MIDAZ ONLY	4	1	Good	3	1	2.5CM PEDUN CPOLYP			0	1	0	1	1
2603		10:30:00 AM	1	5	2				0		16	1	f	0		71.59	0	ANAEMIA	6	0	1	1	1	Good	3	1	Normal			0	0	0	0	0
2618		9:00:00 AM	1	2	3				0		6	1	m	1		71.42	0	ANAEMIA	6	0	1	1	1	Poor	1	1	DIV DIS			0	0	0	0	0
2630		10:30:00 AM	1	3	4				0		6	1	m	1		71.77	0	ABH, RECTAL BLEEDING	14	0	1	1	1	Good	3	1	4CM FUNGATING TUMOUR RECTUM	2 SSPs DIST SIG	6MM SSP	1	0	3	3	1
2632		9:30:00 AM	1	2	2				0		15	0	f	0		71.03	0	ANAEMIA	6	0	1	1	1	Good	3	1	DIV DIS			0	0	0	0	0
175		6:00:00 PM	3	2	2				0		14	1	f	0		72.85	0	PREV POLYPS	11	0	1	1	1	Good	3	1	Normal			0	0	0	0	0
202		6:15:00 PM	3	2	4				0		8	0	f	0		72.75	0	INTERMITTENT CONSTIPATION	5	0	1	1	1	Good	3	1	1 SSP (Distal Sigmoid) + DIVERTICULAR DISEASE + HAEMORRHOIDS			0	0	1	1	1	4mm Small Sessile Polyp
298		1:30:00 PM	2	1	1				0		12	0	F	0		72.31	0	FOB SCREEN	9	0	1 + ENTONOX	3	1	Good	3	1	DIV DIS	0		0	0	0	0	0	diverticular + entonox
329		3:00:00 PM	2	4	2				0		12	0	m	1		72.9	0	FOB Screening	9	0	1	1	1	Good	3	1	Multiple diverticula present			0	0	0	0	0	Diverticular disease
350		2:30:00 PM	2	2	2				0		4	1	m	1		72.63	0	FOB Screening	9	0	0	0	1	Satisfactory	2	1	One 2mm sessile polyp	One 2mm sessile polyp	Several diverticula, one 3mm sessile polyp	0	0	3	3	1	No diagnosis made
475		3:00:00 PM	2	3	2				0		15	0	f	0		72.49	0	FOB screening	9	0	1	1	1	Good	3	1	Normal	Normal	Normal	0	0	0	0	0	GROUP 1 DIVERTICULA
518		2:00:00 PM	2	2	1				0		12	0	m	1		72.43	0	FOB s	9	0	1	1	1	Good	3	1	2 sesisile	Normal	Normal	0	0	2	2	1
530		2:30:00 PM	2	3	2				0		12	0	m	1		72.34	0	FOB s	9	0	1	1	1	Good	3	1	diverticula 1 sessile	Normal	Normal	0	0	1	1	1
550		3:00:00 PM	2	4	4				0		28	1	f	0		72.51	0	FOB screening	9	0	1	1	1	Satisfactory	2	1	diverticula 3 sesile polyps	Normal	Normal	0	0	3	3	1
585		2:30:00 PM	2	3	4				0		28	1	f	0		72.55	0	previous polyp	11	0	1	1	1	Good	3	1	diverticula	diverticula	Normal	0	0	0	0	0
595		3:00:00 PM	2	3	2				0		15	0	m	1		72.61	0	FOB screening	9	0	peth only	4	1	Good	3	1	nojrmal	Normal	Normal	0	0	0	0	0
668		1:30:00 PM	2	2	2				0		23	0	f	0		72.44	0	FOB Screening	9	0	1	1	1	Satisfactory	2	1	10MM SSP			0	0	1	1	1
678		2:00:00 PM	2	3	2				0		15	0	m	1		72.8	0	FOB Screening	9	0	1	1	1	Good	3	1	3 2MM SSP	2 3MM SSP		0	0	5	5	1
683		3:00:00 PM	2	4	2				0		15	0	m	1		72.27	0	FOB Screening	9	0	1	1	1	Good	3	1	1 5MM SSP			0	0	1	1	1
708		1:00:00 PM	2	1	1				0		28	1	f	0		72.77	0	Screening Surveillance	9	0	1	1	1	Good	3	1	One 3mm sessile polyp			0	0	1	1	1	Rectal polyp
741		1:00:00 PM	2	2	4				0		28	1	m	1		72.32	0	FOB Screening	9	0	1	1	1	Good	3	1	Two sessile polyps (the largest being 6mm)	Multiple diverticula, five sessile polyps (the largest being 6mm)		0	0	7	7	1	Colonic polyps, diverticular disease, rectal polyp
769		2:30:00 PM	2	4	4				0		12	0	m	1		72.77	0	FOB Screening	9	0	1	1	1	Good	3	1	One 3mm sessile poly			0	0	1	1	1	Colonic polyps
885		3:30:00 PM	2	4	4			Intermediate	2		21	1	f	0		72.56	0	PREV SURGERY & CARCINOMA	13	0	1	1	1	Good	3	1	ULCERATIVE TUMOUR + 1 SSP			1	0	1	1	1
917		2:00:00 PM	2	2	2				0		23	1	m	1		72.87	0	HNPCC AND FHX HNPCC AND PREV SURGERY	13	1	MIDAZOLAM ONLY	4	1	Poor	1	0	0	2 SESSILE	0	1	0	2	2	1	GROUP ONE POLPOIDAL TUMOUR, SURGICAL HX OF SIGMOID COLECTOMY AND RIGHT HEMICOLECTOMY
1075		1:30:00 PM	2	1	2				0		14	1	m	1		72.02	0	altered bowel habit, chronic diarrhoea	5	0	1	1	1	Good	3	1	diverticula	Normal	Normal	0	0	0	0	0
1128		2:30:00 PM	2	3	2				0		23	0	f	0		72.09	0	ABH, weight loss	5	0	1	1	1	Good	3	0	Normal			0	0	0	0	0	Only to splenic flexure- bowel redundancy
1167		1:30:00 PM	2	1	3				0		17	1	m	1		72.86	0	AbNormal CT	3	0	1	1	1	Poor	1	0	Normal			0	0	0	0	0	To distal descending colong, LIMITED BY Poor BOWEL PREP
1203		3:30:00 PM	2	5	3				0		17	1	m	1		72.36	0	ABH	5	0	1	1	1	Good	3	1	Diverticular disease			0	0	0	0	0	Diverticular disease
1265		2:00:00 PM	2	1	3				0		20	1	m	1		72.87	0	HX OF POLYPS	11	0	0	0	1	Good	3	1	Normal	Normal	Normal	0	0	0	0	0	GROUP 1 DIVERTICULA
1305		2:45:00 PM	2	3	4				0		16	1	m	1		72.68	0	PREV POLYPS	11	0	ENTOX	2	1	Good	3	1	1 SESSILE	Normal	Normal	0	0	1	1	1
1404		2:30:00 PM	2	2	4				0		20	0	m	1		72.01	0	1D F/U	7	0	0	0	1	Good	3	1	Normal COLON			0	0	0	0	0
1427		3:00:00 PM	2	3	2				0		23	0	m	1		72.42	0	?	0	0	0	0	1	Good	3	1	ULCERATIVE TUMOUR	1MM SSP		1	0	1	1	1	RECTAL CA AND 1MM SSP
1458		10:00:00 AM	1	3	1				0		21	1	M	1		72.6	0	AbNormal Barium follow through	2	0	1	1	1	Good	3	1	1	0	0	0	0	1	1	1	3cm sessile polyp
1483		11:00:00 AM	1	5	4				0		15	0	f	0		72.54	0	FOB Screening	9	0	1	1	1	Good	3	0	EXCESS LOOPING			0	0	0	0	0	EXCESS LOOPING PREVENTED FULL SCOPE
1514		10:00:00 AM	1	3	1				0		21	1	m	1		72.03	0	Previous polyps	11	0	1	1	1	Satisfactory	2	1	35mm pedunculated polyp	8mm sessile polyp		0	1	1	2	1	Colonic polyps
1515		10:30:00 AM	1	4	1				0		21	1	f	0		72.26	0	FOB	9	0	1	1	1	Satisfactory	2	1	Normal			0	0	0	0	0	Normal
1548		9:30:00 AM	1	4	2				0		2	1	m	1		72.47	0	Previous sigmoidoscopy	11	0	1	1	1	Satisfactory	2	1	One 3mm sessile polyp	One 3mm sessile polyp	One 2mm sessile polyp	0	0	3	3	1	Colonic Polyps
1570		10:30:00 AM	1	4	4				0		21	1	m	1		72.47	0	FOB	9	0	0	0	1	Poor	1	1	Normal			0	0	0	0	0	Normal
1637		10:00:00 AM	1	3	4				0		21	1	m	1		72.85	0	Previous polyps &FOB screening	11	0	1	1	1	Good	3	1	Scarring	Two sessile polpys (largest 5mm)		0	0	2	2	1	Colonic Polyps
1710		9:30:00 AM	1	2	4				0		21	1	m	1		72.56	0	FOB Screening Colonoscopy	9	0	1	1	1	Good	3	1	1 PEDUNCULATED + DIVERTICULA	1 SSP		0	1	1	2	1
1724		10:00:00 AM	1	4	4				0		21	1	m	1		72.47	0	FOB Screening Colonoscopy	9	0	1	1	1	Good	3	1	1 PEDUNCULATED			0	1	0	1	1
1757		8:00:00 AM	1	1	2				0		2	1	f	0		72.5	0	PREVIOUS COLONIC POLYPS	11	0	1	1	1	Good	3	1	3 SSP	DIVERTICULA		0	0	3	3	1
1772		10:00:00 AM	1	3	1				0		21	1	m	1		72.69	0	FOB	9	0	0	0	1	Poor	1	1	DIVERTICULA			0	0	0	0	0
1773		10:30:00 AM	1	4	1				0		21	1	m	1		72.38	0	PREVIOUS COLONIC POLYPS	11	0	1	1	1	Satisfactory	2	1	1 SSP	1 SSP	DIVERTICULA	0	0	2	2	1
1778		10:00:00 AM	1	5	2				0		2	1	m	1		72.51	0	PREVIOUS COLONIC POLYPS	11	0	1	1	1	Satisfactory	2	1	Normal			0	0	0	0	0
1855		9:30:00 AM	1	4	2				0		2	1	m	1		72.74	0	FOB	9	0	1	1	1	Good	3	1	1 SSP	1 SSP	1 SSP	0	0	3	3	1
1865		8:00:00 AM	1	1	4				0		4	1	m	1		72.57	0	FOB	9	0	1	1	1	Satisfactory	2	1	5 SSPs			0	0	5	5	1
1936		10:00:00 AM	1	4	2				0		2	1	m	1		72.18	0	PREV SURGERY AND COLLITIS SURVELLIANCE	13	0	1	1	1	Satisfactory	2	1	2 SESSILE	Normal	Normal	0	0	2	2	1
1970		9:30:00 AM	1	4	4				0		4	1	f	0		72.51	0	FOB SCREENING	9	0	1	1	1	Good	3	1	Normal	Normal	Normal	0	0	0	0	0	GROUP 1 DIVERTICULA
1988		10:30:00 AM	1	5	4				0		21	1	f	0		72.1	0	PREV POLYPS	11	0	1	1	1	Good	3	1	2 SESSILE	1 SESSILE	Normal	0	0	3	3	1
2047		10:30:00 AM	1	4	1				0		21	1	f	0		72.61	0	PREV SURGERY AND PREV POLYPS	11	0	1	1	1	Good	3	1	Normal	Normal	Normal	1	0	0	0	0	GROUP 1 UCLERATIVE TUMOUR AND GROUP 2 DIVERTICULA
2061		10:00:00 AM	1	5	4				0		28	1	m	1		72.68	0	RECTAL LESION AND SCREENING SURVEILLANCE	16	0	1	1	1	Good	3	1	Normal	1 SESSILE	Normal	0	0	1	1	1	GROUP 1 DIVERTICULA
2067		8:30:00 AM	1	1	4				0		4	1	f	0		72.65	0	FOB SCREENING	9	0	1	1	1	Good	3	1	1 SESSILE	Normal	Normal	0	0	1	1	1	GROUP 2 DIVERTICULA
2092		10:00:00 AM	1	5	4				0		28	1	m	1		72.49	0	SCREENING SURVELLIANCE	9	0	1 AND ENTOX	3	1	Good	3	1	Normal	Normal	Normal	0	0	0	0	0	GROUP 1 DIVERTICULA WITH MUSCLE HYPERTROPHY
2123		10:00:00 AM	1	4	1				0		21	1	m	1		72.29	0	FOB	9	0	1	1	1	Good	3	1	3 SSP			0	0	3	3	1
2138		9:30:00 AM	1	4	4				0		21	1	m	1		72.43	0	FOB	9	0	0	0	1	Good	3	1	1 PEDUNCULATED			0	1	0	1	1
2139		10:00:00 AM	1	5	4				0		21	1	m	1		72.28	0	FOB	9	0	0	0	1	Satisfactory	2	1	1 SSP			0	0	1	1	1
2156		9:00:00 AM	1	3	1				0		2	1	f	0		72.47	0	FOB	9	0	1	1	1	Satisfactory	2	1	GRANULAR MUCOSA			0	0	0	0	0
2192		8:45:00 AM	1	1	3			Intermediate	2		21	1	m	1		72.32	0	PREVIOUS POLYPS	11	0	1	1	1	Good	3	1	1 SSP	1 SSP	1 SSP	0	0	3	3	1
2216		9:45:00 AM	1	2	4				0		21	1	f	0		72.77	0	POLYP ON RECENT COLONOSCOPY	11	0	1	1	1	Good	3	1	1 SSP	DIVERTICULA		0	0	1	1	1
2260		9:30:00 AM	1	2	4			Intermediate	2		21	1	m	1		72.77	0	PREVIOUS POLYPS	11	0	1	1	1	Good	3	1	1 SSP	1 SSP		0	0	2	2	1
2292		8:30:00 AM	1	2	1				0		15	0	f	0		72.02	0	PREVIOUS POLYPS	11	0	1	1	2	Good	3	1	Normal			0	0	0	0	0
2410		12:00:00 PM	1	4	4			Intermediate	2		4	1	m	1		72.82	0	FOB screening	9	0	1	1	1	Good	3	1	1 sesile polyp	Normal	Normal	0	0	0	0	0
2475		10:15:00 AM	1	3	1				0		24	1	m	1		72	0	colitis assessment	7	0	0	0	1	Satisfactory	2	1	2 sesile polyp	Normal	Normal	0	0	2	2	1
2492		9:00:00 AM	1	1	4				0		21	1	m	1		72.41	0	polyps on FS	12	0	1	1	1	Good	3	1	2 sesile polyp	1 sesile polyp	Normal	0	0	3	3	1
2514		8:45:00 AM	1	2	4				0		15	0	m	1		72.31	0	PREV SURGERY	13	0	1	1	1	Good	3	1	Normal	Normal	Normal	0	0	0	0	0
2591		8:45:00 AM	1	1	2				0		16	1	m	1		72	0	ANAEMIA	6	0	1	1	1	Good	3	1	Normal			0	0	0	0	0
2641		10:15:00 AM	1	3	3				0		21	1	f	0		72.09	0	ABH	5	0	0	0	1	Good	3	1	HAEMOS			0	0	0	0	0
2662		10:15:00 AM	1	3	2				0		15	0	f	0		72.76	0	ANAEMIA	6	0	0	0	1	Poor	1	0	Normal COLON			0	0	0	0	0	INADEQUATE BOWEL PREP LIMITED SCOPE
36		7:00:00 PM	3	4	3				0		21	1	f	0		73.43	0	FOB Screening	9	0	0	0	1	Good	3	1	8MM PEDUNC POLYP			0	1	0	1	1	1 8MM PEDUNC POLYP
193		5:30:00 PM	3	1	4				0		8	0	f	0		73.91	0	ANAEMIA	6	0	0	0	1	Good	3	1	Normal			0	0	0	0	0
246		6:15:00 PM	3	2	3				0		20	0	f	0		74	0	ANAEMIA	6	0	0	0	1	Good	3	1	1 SSP			0	0	1	1	1	5mm Small Sessile Polyp
247		6:00:00 PM	3	2	2				0		20	0	m	1		73.5	0	1D FU	7	0	1	1	1	Good	3	1	ERYTHEMATOUS MUCOSA + MULTIPLE SMALL ULCERS			0	0	0	0	0	Endoscopy cal1re reduced by benign stricture
364		2:00:00 PM	2	3	2				0		15	0	m	1		73.49	0	FOB Screening	9	0	0	0	1	Good	3	1	Normal			0	0	0	0	0	Normal
374		2:00:00 PM	2	2	4				0		15	0	m	1		73.41	0	FOB Screening	9	0	1	1	1	Good	3	1	One 10mm sessile polyp	Two pedunculated polyps (the largest being 2.5cm), one 6mm sessile polyp		0	2	1	3	1	No diagnosis made
400		2:30:00 PM	2	3	2				0		15	0	m	1		73.43	0	FOB sreening	9	0	1	1	1	Good	3	1	Normal	Normal	Normal	0	0	0	0	0
419		3:30:00 PM	2	4	2				0		15	0	m	1		73.58	0	FOB screening	9	0	1	1	1	Good	3	1	Normal	Normal	Normal	0	0	0	0	0
426		3:00:00 PM	2	3	1				0		15	0	m	1		73.46	0	FOB screening	9	0	1	1	1	Good	3	1	1 SESSILE	Normal	Normal	0	0	1	1	1
443		3:00:00 PM	2	4	4				0		28	1	m	1		73.66	0	FOB screening	9	0	1	1	1	Good	3	1	Normal	Normal	Normal	0	0	0	0	0
445		2:00:00 PM	2	2	1				0		12	0	m	1		73.53	0	FOB screening	9	0	1	1	1	Good	3	1	1 PEDUNCULATED 3 SESSILE	Normal	Normal	0	1	3	4	1
486		2:00:00 PM	2	2	1				0		15	0	f	0		73.69	0	FOB screening	9	0	1	1	1	Good	3	1	1 PEDUNCULATED	Normal	Normal	0	0	0	0	0	GROUP 2 SEVERE DIVERTICULA
512		2:30:00 PM	2	3	2				0		12	0	m	1		73.7	0	FOB s	9	0	1	1	1	Poor	1	1	Normal	Normal	Normal	0	0	0	0	0
519		2:30:00 PM	2	3	1				0		12	0	f	0		73.64	0	FOB s	9	0	1	1	1	Good	3	0	several diverticula	Normal	Normal	0	0	0	0	0	EXCESS LOOPING
522		1:30:00 PM	2	1	2				0		12	0	f	0		73.47	0	FOB s	9	0	1	1	1	Good	3	1	Normal	Normal	Normal	0	0	0	0	0
532		2:00:00 PM	2	2	4				0		15	0	f	0		73.6	0	FOB s	9	0	1	1	1	Good	3	1	Normal	Normal	Normal	0	0	0	0	0
560		3:30:00 PM	2	4	2				0		4	1	f	0		73.27	0	FOBscreening	9	0	1	1	1	Good	3	1	Normal	Normal	Normal	0	0	0	0	0
626		2:00:00 PM	2	1	1				0		12	0	m	1		73.54	0	FOB Screening	9	0	0	0	1	Good	3	1	Normal WITH HAEMOS			0	0	0	0	0
627		2:30:00 PM	2	3	1				0		12	0	m	1		73.45	0	FOB Screening	9	0	0	0	1	Good	3	1	ONE 2MM SSP AND 3CM POLYPOIDAL TUMOUR			1	0	1	1	1
630		2:30:00 PM	2	3	2				0		12	0	f	0		73.53	0	FOB Screening	9	0	1	1	1	Good	3	1	Normal			0	0	0	0	0
635		2:00:00 PM	2	1	2				0		15	0	f	0		73.56	0	?	0	0	1	1	1	Good	3	1	6 SSPS			0	0	6	6	1	HYPERPLASTIC POLYPS'
639		1:30:00 PM	2	2	1				0		12	0	m	1		73.67	0	FOB Screening	9	0	1	1	1	Good	3	1	DIV DISEASE			0	0	0	0	0
650		3:00:00 PM	2	5	4				0		28	1	m	1		73.44	0	FOB Screening	9	0	1	1	1	Good	3	1	5CM ULCERATIVE TUMOUR,	10MM SSP	3 SSP	1	0	4	4	1
652		1:30:00 PM	2	2	1				0		12	0	m	1		73.6	0	FOB Screening	9	0	1	1	1	Satisfactory	2	1	2 PEDUNC 3 SSPS			0	2	3	5	1
662		3:00:00 PM	2	4	2				0		15	0	f	0		73.47	0	FOB Screening	9	0	1	1	1	Good	3	1	Normal			0	0	0	0	0
690		2:30:00 PM	2	4	4				0		28	1	m	1		73.69	0	FOB Screening	9	0	1	1	1	Good	3	1	6MM SSP	7MM SSP		0	0	2	2	1
694		2:30:00 PM	2	3	1				0		15	0	f	0		73.47	0	FOB Screening	9	0	1	1	1	Good	3	1	Normal			0	0	0	0	0
699		1:30:00 PM	2	1	3				0		15	0	f	0		73.94	0	FOB Screening	9	0	1	1	1	Good	3	1	Normal			0	0	0	0	0
720		2:30:00 PM	2	4	2				0		12	0	m	1		73.59	0	FOB Screening	9	0	Pethidine, Midazolam and ENTO	3	1	Good	3	1	Congested and erythematous mucosa			0	0	0	0	0	Radiation proctitis
723		2:00:00 PM	2	3	1				0		12	0	m	1		73.51	0	FOB Screening	9	0	1	1	1	Good	3	1	Several diverticula			0	0	0	0	0	No diagnosis
733		1:00:00 PM	2	1	1				0		12	0	m	1		73.41	0	FOB Screening	9	0	1	1	1	Good	3	1	Normal			0	0	0	0	0	Normal
762		1:30:00 PM	2	1	4				0		15	0	m	1		73.2	0	FOB Screening	9	0	1	1	1	Good	3	1	Normal			0	0	0	0	0	Normal
878		2:00:00 PM	2	2	3			Intermediate	2		21	1	m	1		73.58	0	RECTAL BLEEDING	14	0	1	1	1	Poor	1	1	MULTIPLE DIVERTICULA			0	0	0	0	0
910		3:00:00 PM	2	4	2				0		23	0	m	1		73.75	0	?	0	0	1	1	1	Good	3	1	0	0	0	0	0	0	0	0
975		1:30:00 PM	2	1	2				0		15	0	m	1		73.65	0	ANAEMIA	6	0	0	0	1	Good	3	1	0	0	0	0	0	0	0	0
1068		3:30:00 PM	2	4	4			Basic	1		15	0	f	0		73.1	0	altered bowel habit	5	0	1	1	1	Good	3	1	diverticula, one pedunc polyp	Normal	Normal	0	1	0	1	1
1097		1:30:00 PM	2	2	1				0		12	0	m	1		73.74	0	FOB screening	9	0	1	1	1	Satisfactory	2	1	diverticula	Normal	Normal	0	0	0	0	0
1148		2:00:00 PM	2	2	2				0		23	0	f	0		73.47	0	Anaemia	6	0	1	1	1	Good	3	1	Normal			0	0	0	0	0	Normal
1181		2:00:00 PM	2	2	2				0		23	0	m	1		73.96	0	Melaena	14	0	1	1	1	Good	3	1	Normal			0	0	0	0	0	Normal
1208		3:30:00 PM	2	3	4				0		15	0	f	0		73.2	0	Rectal bleeding	14	1	1	1	1	Good	3	1	Normal			0	0	0	0	0	Normal
1288		3:00:00 PM	2	3	3				0		17	1	m	1		73.7	0	PREV SURGERY AND PREV CARCINOMA	13	0	1	1	1	Good	3	0	Normal	Normal	Normal	0	0	0	0	0
1359		1:30:00 PM	2	1	3				0		17	1	m	1		73.19	0	PREV SURGERY AND PRECV POLYPS	13	0	1	1	1	Good	3	1	2 SESSILE	1 SESSILE	1 SESSILE	0	0	3	3	1
1362		3:00:00 PM	2	3	2				0		15	0	f	0		73.6	0	PREV SURGERY AND ALTERED BOWEL HABIT	13	0	1	1	1	Good	3	1	Normal	Normal	Normal	0	0	0	0	0
1363		3:00:00 PM	2	4	3				0		17	1	m	1		73.4	0	PREV SURGERY AND PREV POLYPS	11	0	1	1	1	Good	3	1	1 SESSILE	1 SESSILE	1 SESSILE	0	0	3	3	1
1392		11:00:00 AM	2	1	2				0		15	0	f	0		73.77	0	POLYP ON RECENT COLONOSCOPY	11	0	1	1	1	Satisfactory	2	1	1 SESSILE	6 SESSILE	Normal	0	0	7	7	1
1395		1:45:00 PM	2	1	1				0		6	1	m	1		73.13	0	KNOWN CRC	10	0	1	1	1	Good	3	1	Normal	1 SESSILE	Normal	1	0	1	1	1	GROUP 1 CARCINOMA
1401		3:15:00 PM	2	4	2				0		14	1	m	1		73.64	0	ANAEMIA	6	0	1	1	1	Satisfactory	2	1	Normal			0	0	0	0	0
1424		4:00:00 PM	2	4	2				0		23	0	m	1		73.16	0	ANAEMIA	6	0	1	1	1	Good	3	1	DIV DISEASE			0	0	0	0	0
1511		9:30:00 AM	1	3	4				0		2	1	m	1		73.25	0	Previous polyps	11	0	1	1	1	Good	3	1	One polypoidal tumur	multiple diverticula		1	0	0	0	0	Colonic carcinoma, diverticula disease
1567		10:00:00 AM	1	5	4				0		4	1	m	1		73.23	0	FOB	9	0	ENTO	2	1	Good	3	1	Two sessile polpys (largest is 2mm)	One 2mm sessile polpy	One 2mm sessile polyp	0	0	4	4	1	No diagnosis
1606		8:30:00 AM	1	2	2				0		2	1	f	0		73.58	0	FOB	9	0	1	1	1	Satisfactory	2	1	Congested, erythematous			0	0	0	0	0	Diverticular disease
1607		9:00:00 AM	1	3	2				0		2	1	m	1		73.49	0	FOB	9	0	1	1	1	Satisfactory	2	1	2cm pedunculated polyp, 2mm sessile polyp	One 4mm sessile polyp		0	1	2	3	1	Colonic polyps
1614		9:30:00 AM	1	2	1				0		21	1	m	1		73.5	0	Previous polyps	11	0	0	0	1	Good	3	1	10mm sessile polyp	3mm sessile polyp	6mm sessile polyp, 9mm peduculated polyp; 3mm sessile polyp	0	1	4	5	1	Colonic polyps
1643		8:00:00 AM	1	1	2				0		2	1	m	1		73.63	0	FOB	9	0	1	1	2	Good	3	1	Normal			0	0	0	0	0	Normal
1668		9:30:00 AM	1	4	2				0		2	1	f	0		73.59	0	FOB	9	0	1	1	1	Satisfactory	2	1	One 3mm sessile polyp			0	0	1	1	1	Colonic polyps
1702		9:30:00 AM	1	4	2				0		2	1	m	1		73.46	0	FOB Screening Colonoscopy	9	0	1	1	1	Satisfactory	2	1	1 SSP	2 SSP	3 SSP	0	0	6	6	1	GROUP 3 INCLUDES 1 SSP FROM GROUP 4 AND 1 FROM GROUP 5
1715		10:30:00 AM	1	4	1				0		21	1	m	1		73.6	0	POLYP ON RECENT COLONOSCOPY	11	0	0	0	1	Good	3	1	1 SSP	1 SSP		0	0	2	2	1
1716		8:00:00 AM	1	1	2				0		15	0	f	0		73.55	0	FOB Screening Colonoscopy	9	0	1	1	1	Good	3	1	1 PEDUNCULATED			0	1	0	1	1
1717		8:30:00 AM	1	2	2				0		15	0	f	0		73.49	0	FOB Screening Colonoscopy	9	0	1	1	1	Good	3	1	Normal			0	0	0	0	0
1763		8:30:00 AM	1	2	4				0		4	1	m	1		73.57	0	FOB	9	0	1	1	1	Satisfactory	2	1	Normal			0	0	0	0	0
1764		9:00:00 AM	1	3	4				0		4	1	m	1		73.56	0	FOB	9	0	1	1	1	Good	3	1		2 SSP	1 SSP	0	0	3	3	1
1769		10:30:00 AM	1	4	4				0		21	1	m	1		73.72	0	FOB	9	0	0	0	1	Satisfactory	2	1	SIMPLE HAEMORRHOIDS			0	0	0	0	0
1781		9:30:00 AM	1	4	4				0		4	1	f	0		73.47	0	FOB	9	0	1	1	1	Good	3	1	1 SSP	1 SSP		0	0	2	2	1
1801		9:00:00 AM	1	3	2				0		2	1	m	1		73.1	0	PREVIOUS COLONIC POLYPS	11	0	1	1	1	Good	3	1	1 SSP	1 SSP		0	0	2	2	1
1806		9:00:00 AM	1	3	4				0		4	1	m	1		73.15	0	FOB	9	0	1	1	1	Good	3	1	2 SSP	1 SSP		0	0	3	3	1
1820		10:00:00 AM	1	3	4				0		21	1	f	0		73.62	0	FOB	9	0	1	1	1	Good	3	1	DIVERTICULA	1 SSP		0	0	1	1	1
1830		9:30:00 AM	1	4	4				0		4	1	m	1		73.48	0	FOB	9	0	1	1	1	Good	3	1	2 SSP			0	0	2	2	1
1836		8:30:00 AM	1	1	2				0		15	0	m	1		73.65	0	FOB	9	0	1	1	1	Good	3	1	1 PEDUNCULATED	1 SSP	1 SSP	0	1	2	3	1
1843		8:30:00 AM	1	1	1				0		21	1	f	0		73.66	0	FOB	9	0	1	1	1	Good	3	1	DIVERTICULA	1 PEDUNCULATED	3 PEDUNCULATED	0	4	0	4	1
1844		9:00:00 AM	1	2	1				0		21	1	f	0		73.66	0	FOB	9	0	1	1	1	Good	3	1	DIVERTICULA	1 PEDUNCULATED	3 PEDUNCULATED	0	4	0	4	1
1848		9:00:00 AM	1	1	1				0		21	1	f	0		73.49	0	FOB	9	0	0	0	1	Good	3	1	1 PEDUNCULATED + 1 SSP			0	1	1	2	1
1856		8:00:00 AM	1	1	4				0		4	1	m	1		73.55	0	FOB	9	0	1	1	1	Good	3	1	DIVERTICULA			0	0	0	0	0
1867		9:00:00 AM	1	3	4				0		4	1	f	0		73.55	0	FOB	9	0	ENTONOX	2	1	Good	3	1	Normal			0	0	0	0	0
1873		9:00:00 AM	1	2	1				0		4	1	m	1		73.52	0	FOB	9	0	1	1	1	Good	3	1	DIV DIS	TELANGIECTASIA		0	0	0	0	0
[truncated: 577 more rows]
