# Supplementary material for: Colonoscopic polyp detection rate is stable throughout the workday including evening colonoscopy sessions
Source: F1000Res. 2014 May 13;3:107. [Version 1] doi: 10.12688/f1000research.4045.1 (PMC4118755; doi:10.12688/f1000research.4045.1)
Supplement: Dataset showing all procedures included in analysis of polyp detection study — Details of all outpatient colonoscopies performed at the Norfolk and Norwich University Hospital from 1/1/2011 to 31/12/2011. Showing indications, peri-procedure medication use, polyp detection, involvement of trainees and session of the day colonoscopy was performed in and order of procedure in that session. Individual colonoscopists are indicated by a unique identifier. [file f1000research-3-4335-s0000.tgz › Key.txt]

Colonoscopy code: unique ID of a single colonoscopy 
Time performed: time colonoscopy procedure started: Session, 1 = morning: 2 = afternoon: 3 = evening 
Rank within session: position of colonoscopy in that session, Room: endoscopy room procedure tool place in (1-5)
Was procedure performed on an endosocpy training course?: where indicated procedure took place on a basic skills = 1, intermediate skills = 2 or training the trainer course = 3 
Endoscopist code: individual ID of endoscopist
Evening session within job plan or extra session:  0 = endoscopist has planned evening session in job plan: 1 = evening sessions done over and above job plan
Patient gender: 0 = female; 1= male,
Patient age: (years) 
Trainee involvement: 0 = no; 1= yes, 
Indication for colonoscopy:  as recorded in freetext direct from report (use of capitals has no direct significance).
Indication code: 0 = not recoreded: 1 = abdominal pain: 2 = abnormal barium enema; 3 = abnormal CT scan: 4 = acromegaly:5 = altered bowel habit;  6 = anaemia: 7 = assessment of inflammatory bowel disease: 8 = family history of colon cancer; 9 = faecal occult blood positivity: 10 = known colon cancer assessment for synchronous lesions: 11 = polyp follow up: 12 = polyp detected on flexible sigmoidoscopy: 13 = colorectal cancer follow up: 14 = further assessment of rectal lesion: 15 = sclerosing cholangitis: 16: others. 
FHx: family history of colorectal cancer: 0 = no; 1 = yes
Intravenous sedation / analgesia: 0 = no; 1 = yes
Sedation code: 0 = no medication: 1 = pethidine and midazolam: 2 = nitrous oxide and pethidine and midazolam: 3 = nitrous oxide: 4 = other
Bowel preparation type: 0 = not stated: 1 = picolax: 2 = Klean Prep: 3 = phosphate enema
Quality of bowel preparation:  as per text
Bowel preparation quality code: 0 = not stated: 1 = poor: 2 = satisfactory: 3 = good
Caecal intubation: 0 = no; 1 = yes
Diagnosis fields 1, 2, 3 as listed on report (SSP = small sessile polyp) (use of capitals has no direct significance).
Cancer diagnosed: 0 = no: 1 = yes
Pedunculated polyps detected: 0 = no: 1 = yes
Sessile polyps detected: 0 = no: 1 = yes
Any polyps detected at colonoscopy: 0 = no: 1 = yes
Relevant Free text: as written (use of capitals has no direct significance).
